# Supplementary material for: Competing charge-density wave instabilities in the kagome metal ScV6Sn6
Source: Nat Commun. 2023 Nov 23;14:7671. doi: 10.1038/s41467-023-43454-1 (PMC10667248; doi:10.1038/s41467-023-43454-1)
Supplement: Supplementary file 3 — Source Data [file 41467_2023_43454_MOESM3_ESM.xlsx]

## Sheet: Figure 1(c)
Cooling			Warming
Temperature	Resistivity		Temperature	Resistivity
300	109.217		2.0299	22.7481
299.926	108.606		2.23585	22.7573
299.794	108.65		2.43455	22.7723
299.667	108.635		2.63765	22.7631
299.582	108.573		2.8159	22.7798
299.503	108.594		3.014	22.7925
299.406	108.484		3.2283	22.7625
299.316	108.489		3.39955	22.7654
299.211	108.475		3.57655	22.7908
299.106	108.523		3.75585	22.7642
298.972	108.482		3.9552	22.7596
298.804	108.497		4.1299	22.7873
298.628	108.439		4.31015	22.7821
298.37	108.372		4.52295	22.7746
298.043	108.395		4.7319	22.7735
297.668	108.372		4.93745	22.7977
297.183	108.301		5.12405	22.7533
296.624	108.282		5.31655	22.8017
296.152	108.172		5.50365	22.77
295.768	108.104		5.70805	22.8029
295.546	108.019		5.881	22.8006
295.474	107.93		6.0515	22.819
295.43	107.91		6.2246	22.7873
295.345	107.905		6.4195	22.7735
295.192	107.832		6.59915	22.7914
294.969	107.775		6.81835	22.804
294.707	107.72		7.02345	22.7994
294.465	107.666		7.1902	22.8052
294.261	107.608		7.38055	22.7862
294.077	107.54		7.55265	22.7908
293.892	107.525		7.75825	22.8271
293.743	107.405		7.96395	22.7919
293.555	107.423		8.1434	22.8081
293.443	107.372		8.34255	22.7844
293.354	107.342		8.54625	22.7775
293.167	107.252		8.74935	22.815
292.901	107.23		8.93515	22.8087
292.605	107.191		9.129	22.7925
292.256	107.149		9.3131	22.8196
291.965	107.113		9.52595	22.8254
291.769	107.053		9.71465	22.8156
291.592	107.052		9.89435	22.8092
291.439	107.014		10.0838	22.8242
291.283	106.945		10.2785	22.7931
291.142	106.899		10.467	22.8179
290.97	106.846		10.6328	22.8
290.779	106.825		10.8591	22.8387
290.573	106.761		11.0374	22.8294
290.376	106.739		11.213	22.8075
290.182	106.698		11.4057	22.8681
289.999	106.641		11.6003	22.8848
289.803	106.651		11.7973	22.8675
289.584	106.571		12.0068	22.8179
289.414	106.545		12.1801	22.8312
289.23	106.47		12.3372	22.8139
289.046	106.434		12.5233	22.8612
288.856	106.381		12.7515	22.8514
288.663	106.353		12.9594	22.8467
288.466	106.297		13.1735	22.8652
288.292	106.308		13.3617	22.8317
288.104	106.245		13.5503	22.875
287.908	106.193		13.725	22.8231
287.739	106.149		13.906	22.83
287.544	106.15		14.079	22.864
287.378	106.086		14.2522	22.8721
287.175	106.002		14.4481	22.8548
286.983	106.032		14.654	22.8462
286.788	105.974		14.8372	22.8837
286.584	105.854		15.0021	22.8669
286.393	105.848		15.1943	22.9258
286.212	105.802		15.382	22.9038
285.997	105.742		15.6034	22.9327
285.81	105.718		15.803	22.8848
285.626	105.696		15.9713	22.8773
285.446	105.659		16.1649	22.9154
285.253	105.61		16.3425	22.9736
285.033	105.58		16.5497	22.9546
284.83	105.537		16.7318	22.9119
284.656	105.461		16.938	22.8762
284.465	105.367		17.1149	22.9494
284.256	105.339		17.3069	22.9315
284.054	105.341		17.4834	22.9656
283.856	105.291		17.6836	22.9113
283.659	105.195		17.868	22.965
283.438	105.217		18.0587	22.9725
283.274	105.15		18.2224	22.9915
283.108	105.111		18.4113	22.9696
282.947	105.09		18.5821	22.9967
282.751	105.053		18.7566	22.9973
282.571	104.968		18.947	23.0279
282.379	104.947		19.1442	22.9783
282.189	104.898		19.314	23.0036
281.994	104.869		19.5078	23.0181
281.819	104.812		19.6848	23.0077
281.648	104.778		19.8793	23.0031
281.471	104.733		20.0846	23.0284
281.304	104.684		20.2615	23.0481
281.115	104.653		20.4512	23.0209
280.934	104.611		20.6516	23.0792
280.772	104.584		20.8313	23.0469
280.594	104.519		21.0123	23.0486
280.406	104.431		21.1856	23.0792
280.172	104.478		21.3751	23.1236
280.005	104.442		21.5794	23.0227
279.83	104.389		21.7493	23.0867
279.626	104.334		21.9362	23.1121
279.448	104.26		22.1196	23.1121
279.27	104.231		22.2981	23.1369
279.088	104.183		22.4894	23.1432
278.902	104.156		22.6876	23.1277
278.725	104.143		22.8829	23.1398
278.515	104.054		23.0604	23.1086
278.332	104.014		23.2547	23.1196
278.135	103.977		23.4427	23.1923
277.954	103.926		23.6433	23.1421
277.779	103.927		23.8232	23.1825
277.605	103.837		23.9998	23.1438
277.411	103.802		24.1906	23.2223
277.241	103.731		24.3511	23.2102
277.059	103.725		24.5461	23.1842
276.849	103.683		24.7515	23.2159
276.666	103.668		24.9406	23.1842
276.48	103.593		25.1466	23.2252
276.304	103.54		25.321	23.228
276.142	103.524		25.5017	23.2575
275.962	103.509		25.7093	23.2488
275.777	103.415		25.883	23.2361
275.565	103.356		26.0558	23.3226
275.389	103.364		26.2537	23.363
275.214	103.33		26.4246	23.3284
275.033	103.241		26.6333	23.3105
274.839	103.252		26.8039	23.3873
274.652	103.175		26.9889	23.3613
274.473	103.064		27.1896	23.3296
274.255	103.055		27.3594	23.4069
274.061	103.049		27.5472	23.3555
273.857	102.979		27.7722	23.4132
273.653	102.908		27.9556	23.4115
273.472	102.857		28.1627	23.4363
273.292	102.84		28.349	23.4351
273.127	102.819		28.5521	23.3936
272.936	102.789		28.7233	23.453
272.76	102.723		28.899	23.4346
272.566	102.689		29.071	23.4784
272.38	102.651		29.2558	23.4969
272.183	102.587		29.4258	23.4842
271.966	102.508		29.6384	23.5101
271.768	102.526		29.8562	23.5176
271.588	102.467		30.0249	23.577
271.412	102.401		30.2151	23.558
271.199	102.338		30.3814	23.5811
271.018	102.298		30.5722	23.5822
270.852	102.248		30.7772	23.6151
270.68	102.229		30.9395	23.5995
270.487	102.196		31.1565	23.6076
270.32	102.15		31.3387	23.6376
270.11	102.124		31.5519	23.6053
269.913	102.031		31.7582	23.6503
269.728	101.979		31.9894	23.6509
269.564	101.944		32.1698	23.6157
269.382	101.931		32.3722	23.7328
269.203	101.893		32.55	23.6988
269.003	101.853		32.7315	23.7738
268.811	101.752		32.9078	23.7674
268.632	101.754		33.0747	23.7443
268.448	101.679		33.2494	23.772
268.278	101.683		33.4371	23.7864
268.082	101.633		33.6511	23.7986
267.878	101.619		33.8631	23.8401
267.696	101.531		34.0507	23.8857
267.533	101.454		34.261	23.8574
267.351	101.44		34.4351	23.8655
267.163	101.441		34.6211	23.9434
266.988	101.392		34.8132	23.9209
266.81	101.294		34.9824	23.8897
266.629	101.288		35.1668	23.9601
266.465	101.237		35.3276	23.9659
266.291	101.203		35.5001	23.9699
266.12	101.124		35.6776	23.9607
265.953	101.108		35.8729	24.0235
265.778	101.079		36.049	24.053
265.597	101.029		36.2407	24.0091
265.419	101		36.4361	24.0766
265.232	100.921		36.6588	24.0553
265.04	100.922		36.8342	24.061
264.859	100.896		37.044	24.0933
264.668	100.814		37.234	24.1683
264.472	100.758		37.4018	24.1678
264.26	100.716		37.5719	24.207
264.089	100.676		37.7626	24.2006
263.886	100.582		37.9446	24.1556
263.698	100.544		38.1478	24.1903
263.49	100.584		38.3591	24.2081
263.314	100.492		38.5788	24.2751
263.098	100.449		38.7516	24.2572
262.912	100.348		38.9554	24.3079
262.714	100.301		39.1348	24.3247
262.541	100.308		39.3337	24.35
262.362	100.256		39.5375	24.3552
262.191	100.238		39.6999	24.3997
261.966	100.182		39.8917	24.3864
261.779	100.141		40.0673	24.4354
261.603	100.083		40.2571	24.4902
261.429	100.066		40.4416	24.4533
261.233	100.003		40.6303	24.4896
261.064	99.9488		40.824	24.5191
260.897	99.9286		41.0087	24.5646
260.727	99.8801		41.1782	24.5485
260.545	99.8507		41.37	24.5837
260.377	99.8242		41.5333	24.5773
260.198	99.7567		41.7448	24.586
260.012	99.6823		41.9408	24.62
259.847	99.6736		42.1137	24.6367
259.634	99.6234		42.2894	24.7227
259.435	99.549		42.473	24.6829
259.245	99.5006		42.6474	24.7296
259.056	99.4873		42.8568	24.7348
258.869	99.4331		43.0217	24.8167
258.7	99.3731		43.2153	24.7862
258.503	99.3171		43.3873	24.8196
258.294	99.2883		43.5532	24.8179
258.102	99.2121		43.7333	24.8358
257.906	99.1827		43.9384	24.8531
257.723	99.1614		44.1116	24.8877
257.519	99.1031		44.3028	24.9079
257.348	99.0552		44.4938	24.9811
257.149	99.0016		44.7027	24.9783
256.956	98.9623		44.9074	25.0221
256.776	98.926		45.0925	25.0388
256.599	98.9237		45.2769	25.0406
256.417	98.8677		45.4891	25.0457
256.242	98.8291		45.6782	25.0792
256.065	98.7627		45.8556	25.1357
255.89	98.7408		46.0394	25.1813
255.706	98.6601		46.2276	25.2003
255.498	98.6076		46.4127	25.2413
255.332	98.6168		46.6046	25.2125
255.14	98.5556		46.7876	25.284
254.94	98.4835		47.0141	25.269
254.755	98.4778		47.2254	25.3267
254.543	98.4282		47.4095	25.3209
254.365	98.3307		47.5898	25.3642
254.183	98.3745		47.7588	25.4022
254.014	98.2632		47.948	25.4865
253.832	98.2124		48.1592	25.4467
253.611	98.2032		48.3846	25.4842
253.42	98.1397		48.5588	25.5407
253.239	98.0867		48.7209	25.5776
253.05	98.0555		48.9021	25.5684
252.856	97.9805		49.0748	25.6151
252.649	97.9309		49.2526	25.6313
252.455	97.8969		49.427	25.6474
252.273	97.8657		49.6077	25.6763
252.083	97.8219		49.7952	25.7726
251.875	97.7111		49.9837	25.7772
251.7	97.6921		50.1437	25.7962
251.527	97.6592		50.3223	25.8551
251.343	97.6436		50.5083	25.8072
251.174	97.5917		50.6875	25.8384
250.966	97.5196		50.871	25.8724
250.785	97.4596		51.0597	25.9226
250.604	97.4152		51.2284	25.933
250.419	97.4209		51.4341	25.9491
250.247	97.3436		51.6563	26.0385
250.065	97.3085		51.8327	26.0553
249.886	97.2917		52.0225	26.0628
249.711	97.2081		52.2161	26.0847
249.533	97.1827		52.3924	26.1078
249.346	97.1377		52.571	26.1643
249.178	97.1071		52.7754	26.1597
248.978	97.0269		52.9678	26.2756
248.797	97.0246		53.1536	26.2462
248.624	96.9548		53.3316	26.3033
248.453	96.8983		53.5245	26.3195
248.272	96.8412		53.6996	26.4112
248.086	96.8025		53.8902	26.3685
247.921	96.7974		54.0825	26.4989
247.749	96.7558		54.2724	26.4625
247.562	96.6866		54.4735	26.5364
247.375	96.6566		54.6801	26.515
247.212	96.6122		54.8647	26.5958
247.031	96.5591		55.0425	26.5923
246.849	96.5458		55.2269	26.6419
246.647	96.4466		55.4048	26.6788
246.479	96.4247		55.5861	26.7481
246.29	96.3745		55.7582	26.7515
246.113	96.3428		55.9445	26.789
245.94	96.2753		56.1167	26.849
245.752	96.2534		56.2857	26.8311
245.557	96.1582		56.5023	26.89
245.378	96.1045		56.6938	26.9373
245.187	96.1224		56.8937	26.9869
244.975	96.0578		57.0844	27.0486
244.792	96.0203		57.2752	27.0705
244.62	95.9569		57.4888	27.0532
244.441	95.9378		57.6814	27.1432
244.256	95.8882		57.8462	27.1928
244.071	95.8455		58.0591	27.175
243.89	95.8294		58.2238	27.2096
243.722	95.7844		58.4114	27.2626
243.535	95.7117		58.6098	27.3134
243.364	95.6488		58.7755	27.3642
243.171	95.6442		58.9836	27.404
243.005	95.5721		59.1855	27.442
242.827	95.5819		59.3526	27.4922
242.659	95.4908		59.5433	27.4697
242.482	95.4706		59.7286	27.494
242.309	95.4267		59.898	27.6013
242.123	95.3402		60.1001	27.6191
241.941	95.3471		60.2729	27.7161
241.77	95.3344		60.462	27.6964
241.61	95.2479		60.6327	27.7726
241.422	95.2208		60.8134	27.7559
241.236	95.1568		60.9879	27.8118
241.03	95.0708		61.1835	27.8412
240.838	95.091		61.3615	27.8983
240.63	94.9906		61.5305	27.9578
240.451	94.9791		61.7136	27.9837
240.269	94.9272		61.9036	28.0189
240.103	94.8562		62.0976	28.0801
239.904	94.817		62.2982	28.1452
239.72	94.7604		62.4862	28.2214
239.538	94.742		62.6991	28.181
239.343	94.678		62.8968	28.2923
239.126	94.6364		63.0794	28.32
238.932	94.5903		63.2685	28.3506
238.756	94.5476		63.4704	28.4043
238.568	94.4841		63.6628	28.4094
238.384	94.4691		63.8642	28.4752
238.231	94.4507		64.0588	28.5208
238.041	94.3266		64.2537	28.545
237.864	94.3122		64.4404	28.6483
237.685	94.2834		64.625	28.684
237.51	94.2205		64.8137	28.744
237.323	94.1426		64.9862	28.8075
237.144	94.1149		65.1776	28.815
236.95	94.0711		65.3844	28.8606
236.778	94.0469		65.5441	28.9632
236.611	94.0278		65.7405	28.935
236.439	93.9332		65.938	29.0515
236.24	93.9557		66.1264	29.0676
236.068	93.8877		66.3053	29.089
235.898	93.8277		66.4902	29.1478
235.719	93.8144		66.6818	29.2396
235.538	93.7377		66.8815	29.2378
235.359	93.6927		67.0511	29.3024
235.184	93.695		67.2746	29.3653
235.001	93.5917		67.4646	29.3768
234.813	93.5531		67.6884	29.4253
234.611	93.4792		67.8889	29.5407
234.435	93.4562		68.0703	29.5638
234.244	93.4867		68.2456	29.5782
234.063	93.3967		68.4317	29.693
233.878	93.3391		68.6199	29.7039
233.683	93.2871		68.812	29.7807
233.504	93.2145		68.9885	29.8545
233.326	93.2162		69.1769	29.8839
233.139	93.1014		69.3435	29.997
232.976	93.0593		69.5522	29.9785
232.77	93.057		69.7335	30.0235
232.592	93.0247		69.9594	30.0818
232.422	92.9191		70.1613	30.1268
232.251	92.9024		70.3699	30.2029
232.074	92.8435		70.5453	30.2791
231.882	92.8274		70.7237	30.2652
231.696	92.7397		70.9266	30.3512
231.514	92.7553		71.1215	30.4377
231.356	92.7091		71.3048	30.5029
231.174	92.6347		71.4759	30.5773
230.994	92.6243		71.6577	30.5888
230.818	92.5205		71.8546	30.6038
230.639	92.532		72.0337	30.7307
230.458	92.4916		72.2358	30.7452
230.278	92.4115		72.4286	30.8484
230.1	92.344		72.6094	30.8784
229.896	92.3566		72.7972	31.0048
229.714	92.2909		72.972	30.9742
229.527	92.2545		73.148	31.0457
229.353	92.1559		73.3312	31.1172
229.169	92.1144		73.5101	31.1594
228.988	92.0988		73.7125	31.2447
228.795	92.0446		73.8949	31.3168
228.631	92.0278		74.0952	31.3365
228.451	91.913		74.3033	31.4316
228.247	91.8784		74.4782	31.4743
228.057	91.8421		74.6687	31.5436
227.868	91.8305		74.8703	31.6358
227.681	91.7613		75.0527	31.7143
227.471	91.6898		75.2118	31.7322
227.3	91.7042		75.4071	31.8216
227.105	91.6563		75.5773	31.8787
226.902	91.5519		75.7559	31.9214
226.72	91.5248		75.9404	31.9825
226.547	91.4752		76.1052	32.0379
226.319	91.4544		76.2907	32.1429
226.153	91.3419		76.5054	32.1994
225.968	91.3108		76.6945	32.2946
225.802	91.2762		76.9022	32.3765
225.614	91.1943		77.1058	32.41
225.418	91.2306		77.2749	32.485
225.205	91.1037		77.4565	32.5363
225.024	91.0281		77.6293	32.624
224.84	91.0206		77.8244	32.7175
224.65	91.0299		77.9958	32.7734
224.451	90.9295		78.1809	32.8796
224.28	90.9151		78.3558	32.8778
224.099	90.8972		78.5354	32.9846
223.922	90.8205		78.7215	33.0094
223.723	90.7484		78.924	33.1236
223.537	90.7103		79.1539	33.1974
223.324	90.6595		79.334	33.3428
223.138	90.6076		79.507	33.3134
222.964	90.5326		79.6807	33.438
222.79	90.4859		79.8768	33.4709
222.602	90.4842		80.0446	33.5747
222.413	90.4409		80.2073	33.6306
222.22	90.3411		80.3984	33.7431
222.039	90.3174		80.6125	33.836
221.837	90.258		80.7914	33.8672
221.635	90.2632		81.014	34.0143
221.467	90.1934		81.2216	34.0108
221.29	90.1576		81.3948	34.1816
221.101	90.0671		81.6194	34.2612
220.89	90.0348		81.8568	34.3431
220.73	89.9973		82.0702	34.4561
220.543	89.9113		82.288	34.5929
220.375	89.8998		82.4674	34.6604
220.191	89.8167		82.6734	34.71
219.999	89.7492		82.8951	34.8403
219.819	89.7429		83.1093	34.9471
219.615	89.7146		83.3083	35.029
219.433	89.6817		83.4931	35.168
219.25	89.5998		83.7144	35.2389
219.069	89.575		83.9327	35.3422
218.891	89.485		84.1222	35.4882
218.671	89.4764		84.3223	35.5412
218.507	89.4146		84.5626	35.7004
218.345	89.3529		84.7466	35.7766
218.177	89.3212		84.9539	35.9473
217.994	89.3304		85.166	36.0281
217.834	89.2814		85.3986	36.1804
217.634	89.1822		85.6255	36.2675
217.435	89.1504		85.832	36.4163
217.223	89.0697		86.03	36.5721
217.033	88.997		86.23	36.7019
216.821	89.0068		86.4398	36.8496
216.655	88.9197		86.659	37.0168
216.472	88.8609		86.8725	37.1386
216.28	88.8262		87.0857	37.3053
216.119	88.7778		87.2685	37.438
215.947	88.7651		87.4802	37.6364
215.764	88.7305		87.6634	37.7875
215.576	88.6636		87.8761	38.0033
215.402	88.6105		88.1008	38.2398
215.251	88.5557		88.3144	38.4734
215.07	88.5153		88.5523	38.7832
214.887	88.4599		88.7553	39.0526
214.712	88.4092		88.9651	39.3987
214.539	88.4184		89.1917	39.9987
214.357	88.3694		89.4025	40.8051
214.16	88.3267		89.6371	42.3655
213.973	88.2944		89.8379	44.4521
213.789	88.2159		90.0014	46.598
213.595	88.1582		90.1917	48.9822
213.423	88.0879		90.3978	50.6205
213.244	88.0325		90.5825	51.3092
213.073	88.0002		90.7602	51.4817
212.886	87.9742		90.9813	51.5931
212.71	87.901		91.1982	51.7425
212.535	87.8617		91.4297	51.825
212.34	87.8513		91.6038	51.8561
212.167	87.7844		91.8243	52.0396
211.994	87.7077		92.0522	52.1151
211.827	87.6973		92.2604	52.1832
211.642	87.669		92.469	52.3222
211.454	87.5917		92.7101	52.4376
211.27	87.526		92.9222	52.6026
211.086	87.4879		93.1319	52.7497
210.913	87.4343		93.3406	52.8097
210.73	87.4072		93.5516	52.9297
210.521	87.3593		93.7243	52.9683
210.344	87.3258		93.9197	53.0075
210.158	87.2035		94.1354	53.1039
209.964	87.211		94.3101	53.1985
209.78	87.1251		94.5207	53.2827
209.593	87.1158		94.7367	53.3715
209.429	87.0656		94.9578	53.4552
209.257	87.0126		95.1833	53.5342
209.077	86.9572		95.3829	53.5469
208.897	86.8862		95.5547	53.66
208.717	86.8309		95.7493	53.6796
208.542	86.8834		95.9259	53.7678
208.366	86.7605		96.1069	53.8705
208.181	86.7409		96.2952	53.9432
208.013	86.6711		96.5134	54.0101
207.823	86.6313		96.7307	54.092
207.635	86.592		96.9095	54.1388
207.432	86.5309		97.1136	54.223
207.242	86.4813		97.3335	54.2761
207.041	86.4132		97.5552	54.347
206.856	86.3965		97.7409	54.3886
206.651	86.3244		97.9518	54.4191
206.469	86.273		98.1757	54.5466
206.294	86.1853		98.3851	54.5893
206.116	86.1409		98.5696	54.6597
205.926	86.1317		98.7858	54.7035
205.732	86.0804		99.007	54.7353
205.542	86.0556		99.1828	54.8126
205.372	85.9863		99.4024	54.8818
205.195	85.9488		99.6051	54.9239
205.014	85.8906		99.8019	54.9862
204.796	85.8179		99.9888	55.056
204.615	85.7815		100.186	55.0814
204.434	85.7665		100.343	55.1494
204.236	85.6887		100.521	55.1991
204.056	85.6264		100.7	55.2279
203.896	85.541		100.888	55.2787
203.714	85.5295		101.068	55.3294
203.529	85.4597		101.281	55.4085
203.346	85.4239		101.468	55.4817
203.176	85.3824		101.647	55.5509
202.996	85.3576		101.838	55.6259
202.823	85.2877		102.015	55.6438
202.629	85.2081		102.215	55.6865
202.424	85.1735		102.411	55.7736
202.258	85.1268		102.599	55.7823
202.084	85.0662		102.773	55.8376
201.9	85.0345		102.951	55.9196
201.712	84.9849		103.133	55.9859
201.542	84.9687		103.322	56.0742
201.365	84.9261		103.522	56.0465
201.146	84.8003		103.727	56.148
200.96	84.7559		103.911	56.2034
200.764	84.7276		104.078	56.2859
200.594	84.7374		104.257	56.3112
200.41	84.6532		104.487	56.3459
200.246	84.6145		104.683	56.411
200.055	84.5546		104.871	56.4826
199.845	84.5073		105.061	56.5512
199.673	84.4167		105.258	56.6066
199.492	84.37		105.435	56.6689
199.311	84.3844		105.599	56.6868
199.143	84.3411		105.773	56.7474
198.974	84.2742		105.951	56.7941
198.776	84.2113		106.142	56.8339
198.588	84.1767		106.342	56.8962
198.399	84.1548		106.524	56.9383
198.217	84.0873		106.709	57.0156
198.041	84.0209		106.884	57.0808
197.86	83.9725		107.057	57.086
197.655	83.9465		107.232	57.1512
197.472	83.8646		107.42	57.2163
197.268	83.8069		107.63	57.281
197.091	83.7608		107.806	57.3219
196.911	83.7337		107.985	57.3819
196.741	83.6916		108.143	57.3998
196.553	83.6546		108.324	57.4575
196.378	83.6241		108.51	57.4892
196.187	83.5589		108.684	57.5919
196.008	83.5006		108.857	57.6392
195.826	83.4245		109.043	57.6894
195.648	83.3806		109.236	57.7696
195.469	83.3466		109.423	57.8174
195.294	83.2854		109.61	57.8388
195.109	83.2278		109.789	57.9184
194.928	83.196		109.983	57.9634
194.719	83.1539		110.161	57.9876
194.537	83.1182		110.344	58.0436
194.362	83.0287		110.536	58.0915
194.179	82.993		110.72	58.1347
194.006	82.9514		110.913	58.2311
193.82	82.9266		111.106	58.2512
193.648	82.8649		111.285	58.3568
193.48	82.8303		111.468	58.3753
193.299	82.7213		111.663	58.4295
193.11	82.7097		111.829	58.4981
192.933	82.6619		112.028	58.5766
192.731	82.6394		112.19	58.5668
192.572	82.5401		112.385	58.6706
192.38	82.5188		112.568	58.7041
192.208	82.4761		112.759	58.7485
192.023	82.4253		112.935	58.8108
191.844	82.3648		113.114	58.88
191.659	82.3607		113.303	58.9152
191.456	82.2673		113.451	58.9666
191.275	82.2361		113.639	58.9844
191.1	82.1779		113.819	59.0785
190.917	82.1011		113.999	59.1402
190.754	82.0908		114.177	59.131
190.562	82.01		114.354	59.2411
190.364	82.0025		114.53	59.3254
190.183	81.9154		114.716	59.3571
189.999	81.8727		114.921	59.3992
189.812	81.8254		115.096	59.4673
189.621	81.7671		115.271	59.5042
189.441	81.7227		115.47	59.5515
189.247	81.6725		115.659	59.5907
189.077	81.6316		115.839	59.6853
188.872	81.5889		116.009	59.7471
188.696	81.5381		116.205	59.8042
188.514	81.4816		116.376	59.8255
188.335	81.417		116.547	59.848
188.167	81.3668		116.75	59.9622
187.938	81.2982		116.93	60.0009
187.773	81.2878		117.115	60.0643
187.589	81.2295		117.325	60.1347
187.42	81.166		117.537	60.1751
187.217	81.0841		117.719	60.2218
187.024	81.0593		117.901	60.313
186.86	81.0288		118.077	60.3291
186.687	81.0138		118.244	60.366
186.5	80.978		118.417	60.4456
186.322	80.869		118.596	60.5074
186.14	80.8332		118.788	60.5547
185.975	80.7582		118.982	60.5829
185.798	80.7271		119.171	60.636
185.614	80.6255		119.345	60.7225
185.448	80.6365		119.527	60.7139
185.24	80.5655		119.72	60.8356
185.066	80.5413		119.922	60.8817
184.891	80.4582		120.091	60.9112
184.709	80.4392		120.296	61.0185
184.522	80.3596		120.469	61.0387
184.349	80.3331		120.647	61.101
184.185	80.2794		120.846	61.1719
184.003	80.2615		121.025	61.2475
183.797	80.1704		121.208	61.2452
183.601	80.13		121.38	61.3311
183.42	80.0804		121.538	61.3727
183.245	80.0285		121.714	61.4269
183.063	79.9754		121.883	61.4621
182.852	79.9085		122.066	61.5117
182.669	79.9004		122.271	61.5953
182.503	79.8121		122.451	61.5959
182.321	79.7597		122.616	61.7032
182.128	79.71		122.809	61.7372
181.953	79.676		122.982	61.8099
181.775	79.5802		123.148	61.8365
181.602	79.5658		123.348	61.9005
181.421	79.5226		123.553	61.9541
181.242	79.4528		123.734	61.9934
181.067	79.4464		123.891	62.0591
180.895	79.3708		124.082	62.0949
180.704	79.2716		124.262	62.1583
180.54	79.3039		124.436	62.2103
180.355	79.1914		124.6	62.246
180.178	79.1937		124.776	62.3308
179.995	79.1366		124.957	62.3562
179.827	79.1141		125.133	62.4566
179.647	79.0259		125.32	62.467
179.466	78.9786		125.51	62.5091
179.29	78.9232		125.689	62.587
179.102	78.8765		125.91	62.6919
178.928	78.8361		126.089	62.7312
178.747	78.7801		126.275	62.8067
178.553	78.719		126.469	62.8431
178.381	78.6838		126.668	62.8933
178.221	78.6457		126.86	62.9504
178.024	78.6048		127.033	63.0421
177.811	78.5113		127.251	63.0375
177.632	78.494		127.427	63.0738
177.422	78.4311		127.614	63.1477
177.243	78.3746		127.806	63.2088
177.073	78.3071		127.992	63.2775
176.895	78.2511		128.175	63.3317
176.73	78.2771		128.368	63.3946
176.543	78.1606		128.554	63.4326
176.369	78.1519		128.742	63.4851
176.191	78.0787		128.947	63.5157
175.997	78.0152		129.12	63.5867
175.796	77.9212		129.301	63.6709
175.605	77.882		129.475	63.7522
175.439	77.8306		129.668	63.8145
175.28	77.807		129.879	63.8151
175.098	77.7977		130.065	63.9293
174.931	77.725		130.245	63.9138
174.753	77.6801		130.445	64.0014
174.575	77.6552		130.643	64.0268
174.406	77.5872		130.835	64.1451
174.217	77.5785		131.014	64.1537
174.045	77.4874		131.193	64.2195
173.866	77.4158		131.393	64.2991
173.686	77.3657		131.589	64.3447
173.527	77.3437		131.766	64.3856
173.357	77.2982		131.962	64.4127
173.168	77.2589		132.148	64.4958
172.994	77.2122		132.333	64.5812
172.807	77.1043		132.507	64.595
172.626	77.0622		132.718	64.7058
172.451	77.0167		132.905	64.7404
172.27	76.9849		133.109	64.779
172.089	76.903		133.276	64.8442
171.919	76.9082		133.455	64.9111
171.73	76.8482		133.632	64.9735
171.547	76.7819		133.827	65.0046
171.343	76.7328		134.013	65.0577
171.168	76.6982		134.193	65.0848
170.99	76.5921		134.372	65.1373
170.808	76.5702		134.564	65.2573
170.602	76.5229		134.731	65.315
170.409	76.4473		134.907	65.3271
170.227	76.4208		135.079	65.3813
170.045	76.3706		135.273	65.4321
169.856	76.3008		135.47	65.5278
169.651	76.2592		135.685	65.5411
169.472	76.1929		135.866	65.6657
169.293	76.1393		136.069	65.6311
169.123	76.1219		136.248	65.7418
168.943	76.0516		136.422	65.7938
168.763	76.0129		136.6	65.8047
168.588	75.8837		136.786	65.882
168.398	75.8924		136.961	65.9622
168.222	75.8941		137.127	66.0308
168.038	75.8018		137.308	66.0205
167.849	75.766		137.493	66.0862
167.688	75.6939		137.664	66.1468
167.511	75.6016		137.87	66.1814
167.323	75.5757		138.061	66.2489
167.149	75.537		138.228	66.3175
166.96	75.4937		138.42	66.3793
166.758	75.417		138.597	66.3891
166.595	75.4118		138.782	66.4675
166.411	75.3299		138.957	66.5333
166.217	75.2382		139.142	66.5662
166.043	75.1903		139.323	66.6504
165.856	75.1459		139.524	66.666
165.653	75.0819		139.705	66.7427
165.465	75.0634		139.883	66.7975
165.294	74.9867		140.072	66.85
165.114	74.8978		140.281	66.9008
164.938	74.8823		140.452	66.9406
164.761	74.835		140.629	67.0288
164.592	74.8113		140.803	67.0323
164.422	74.753		140.981	67.1292
164.25	74.6659		141.155	67.1886
164.064	74.6752		141.332	67.2394
163.881	74.599		141.497	67.2636
163.699	74.4894		141.68	67.3046
163.501	74.4646		141.847	67.3328
163.33	74.4162		142.049	67.4176
163.125	74.441		142.254	67.4811
162.94	74.3464		142.434	67.5359
162.77	74.2679		142.62	67.6345
162.564	74.2068		142.783	67.6697
162.383	74.1514		142.977	67.6939
162.202	74.1525		143.163	67.7649
162.028	74.0856		143.361	67.8157
161.856	74.0106		143.534	67.8428
161.67	73.9564		143.725	67.9778
161.488	73.9062		143.903	67.9316
161.312	73.837		144.075	68.0112
161.116	73.8116		144.25	68.0879
160.94	73.7937		144.439	68.1422
160.76	73.7043		144.619	68.1624
160.59	73.6103		144.811	68.2575
160.423	73.6212		145.022	68.3089
160.237	73.5485		145.231	68.3937
160.073	73.5047		145.406	68.4387
159.897	73.4228		145.576	68.4606
159.727	73.3945		145.783	68.5229
159.54	73.3668		145.97	68.6048
159.369	73.3074		146.175	68.6671
159.192	73.2174		146.378	68.741
159.003	73.1765		146.57	68.7871
158.813	73.1436		146.781	68.8044
158.604	73.0836		146.965	68.8915
158.402	72.9925		147.176	68.9371
158.222	72.974		147.357	68.993
158.037	72.8967		147.548	69.0882
157.867	72.8644		147.72	69.1038
157.685	72.7865		147.886	69.1338
157.485	72.7479		148.062	69.1892
157.318	72.7259		148.258	69.2769
157.122	72.7121		148.435	69.3074
156.953	72.5696		148.656	69.3092
156.772	72.535		148.843	69.3963
156.582	72.5027		149.024	69.4776
156.407	72.4098		149.204	69.559
156.226	72.4133		149.402	69.5774
156.017	72.3371		149.577	69.6801
155.836	72.2696		149.76	69.672
155.648	72.2235		149.941	69.7545
155.436	72.1439		150.142	69.8249
155.261	72.0873		150.328	69.8866
155.048	72.0862		150.496	69.9183
154.876	72.0383		150.664	69.9189
154.69	71.9483		150.862	69.9887
154.519	71.8606		151.054	70.0366
154.348	71.7937		151.243	70.1208
154.187	71.792		151.426	70.1912
154.002	71.7101		151.637	70.2477
153.829	71.6414		151.84	70.3089
153.637	71.6218		152.024	70.3464
153.469	71.5976		152.207	70.4404
153.303	71.4995		152.379	70.4433
153.109	71.4597		152.56	70.5119
152.929	71.4343		152.752	70.5494
152.722	71.3755		152.938	70.6371
152.54	71.3201		153.118	70.6521
152.365	71.218		153.303	70.7433
152.191	71.203		153.476	70.7733
152.019	71.1742		153.649	70.8327
151.846	71.1165		153.825	70.8684
151.673	71.0501		153.997	70.899
151.476	70.9607		154.18	70.993
151.27	70.9348		154.354	71.0196
151.102	70.8979		154.546	71.0761
150.913	70.8211		154.753	71.1286
150.703	70.7871		154.934	71.1909
150.511	70.7265		155.12	71.267
150.348	70.6913		155.33	71.3224
150.177	70.6365		155.499	71.3524
149.977	70.554		155.672	71.4488
149.79	70.5206		155.849	71.4361
149.608	70.4658		156.03	71.5578
149.434	70.4162		156.205	71.5861
149.257	70.3452		156.398	71.6103
149.034	70.2771		156.575	71.6968
148.828	70.2466		156.758	71.7089
148.653	70.1497		156.925	71.7683
148.472	70.0856		157.112	71.8283
148.279	70.0458		157.303	71.8491
148.083	69.9974		157.479	71.927
147.903	69.9581		157.679	72.0164
147.72	69.8866		157.866	72.021
147.522	69.8607		158.08	72.1364
147.336	69.8064		158.258	72.1693
147.137	69.7412		158.464	72.2171
146.962	69.6489		158.64	72.2743
146.785	69.6178		158.847	72.3169
146.598	69.5849		159.032	72.385
146.422	69.5365		159.217	72.486
146.225	69.4511		159.396	72.4854
146.044	69.3997		159.559	72.5523
145.873	69.3801		159.735	72.5875
145.694	69.3109		159.919	72.6509
145.52	69.2699		160.094	72.6509
145.345	69.1926		160.281	72.7629
145.177	69.2099		160.46	72.7969
145.004	69.0784		160.645	72.8655
144.793	69.0421		160.851	72.9146
144.627	68.989		161.04	72.9648
144.448	68.9665		161.207	73.0086
144.268	68.8534		161.388	73.0813
144.092	68.865		161.568	73.1171
143.909	68.7756		161.739	73.2134
143.704	68.7081		161.916	73.2543
143.514	68.6994		162.092	73.2601
143.35	68.6175		162.265	73.3166
143.184	68.5489		162.433	73.3553
143.004	68.4923		162.631	73.4609
142.816	68.4566		162.813	73.4032
142.632	68.3787		163	73.4914
142.426	68.3262		163.199	73.5197
142.238	68.317		163.397	73.5907
142.066	68.2322		163.601	73.7331
141.898	68.2027		163.774	73.7787
141.718	68.1202		163.976	73.837
141.534	68.0793		164.167	73.8381
141.355	68.0522		164.334	73.9172
141.175	67.9743		164.521	73.9552
141.01	67.9224		164.707	74.0233
140.819	67.8572		164.871	74.0648
140.644	67.8341		165.054	74.1393
140.448	67.7672		165.232	74.1289
140.273	67.6911		165.435	74.2171
140.105	67.6789		165.616	74.2685
139.898	67.6299		165.806	74.3192
139.708	67.5572		165.985	74.3596
139.502	67.4765		166.16	74.4104
139.323	67.4072		166.332	74.4283
139.144	67.3559		166.519	74.5465
138.969	67.3167		166.694	74.5644
138.789	67.289		166.864	74.6048
138.612	67.2325		167.084	74.685
138.448	67.1771		167.263	74.7323
138.267	67.1067		167.454	74.8355
138.088	67.0404		167.641	74.8453
137.905	66.9832		167.824	74.8713
137.728	66.9619		168.006	74.9463
137.548	66.8956		168.179	74.9503
137.372	66.8644		168.358	75.0524
137.199	66.7831		168.544	75.1799
137.026	66.7127		168.717	75.147
136.851	66.7456		168.903	75.1863
136.687	66.6262		169.084	75.2613
136.505	66.5921		169.266	75.3195
136.314	66.5356		169.471	75.3772
136.109	66.4491		169.686	75.4378
135.92	66.4404		169.898	75.3957
135.741	66.3573		170.085	75.5099
135.573	66.3066		170.263	75.578
135.387	66.2535		170.43	75.6466
135.166	66.1358		170.61	75.6783
134.993	66.1093		170.792	75.7412
134.801	66.092		170.965	75.8006
134.602	66.0533		171.175	75.8295
134.425	65.9887		171.351	75.9108
134.233	65.8947		171.529	75.9322
134.028	65.8532		171.687	76.002
133.854	65.8013		171.872	76.0106
133.676	65.7453		172.067	76.0637
133.498	65.7072		172.269	76.1594
133.289	65.6363		172.452	76.2096
133.126	65.627		172.63	76.2615
132.955	65.5019		172.826	76.3031
132.775	65.4632		173.012	76.3365
132.6	65.4551		173.209	76.4185
132.42	65.3917		173.378	76.4808
132.244	65.3444		173.553	76.5442
132.063	65.2826		173.74	76.5517
131.886	65.2203		173.913	76.6313
131.705	65.1511		174.089	76.6382
131.538	65.0807		174.297	76.7236
131.35	65.0306		174.494	76.7553
131.181	64.9942		174.685	76.8211
130.992	64.9608		174.86	76.8644
130.809	64.8737		175.022	76.9497
130.609	64.801		175.226	77.0242
130.436	64.7854		175.429	77.0553
130.262	64.6954		175.61	77.0992
130.102	64.6787		175.81	77.0893
129.917	64.5939		176.019	77.2388
129.748	64.5864		176.193	77.1961
129.561	64.5206		176.385	77.3247
129.384	64.4843		176.559	77.338
129.216	64.4156		176.732	77.4291
128.985	64.3349		176.893	77.4401
128.785	64.2778		177.074	77.5145
128.608	64.2183		177.265	77.511
128.431	64.1756		177.472	77.6178
128.223	64.1514		177.664	77.6587
128.046	64.0724		177.822	77.725
127.854	64.0534		178.005	77.7533
127.697	63.9818		178.177	77.7845
127.509	63.9293		178.356	77.8468
127.344	63.8376		178.519	77.9223
127.176	63.8313		178.705	77.9419
126.989	63.7355		178.891	77.9725
126.784	63.6732		179.059	78.0573
126.587	63.649		179.244	78.0723
126.389	63.5624		179.418	78.1404
126.214	63.5301		179.619	78.1992
126.029	63.4707		179.794	78.2413
125.864	63.4217		179.996	78.2979
125.678	63.3507		180.186	78.3671
125.504	63.2838		180.365	78.3983
125.325	63.2434		180.532	78.4634
125.139	63.2042		180.702	78.5102
124.962	63.1494		180.911	78.5875
124.789	63.1258		181.099	78.5782
124.573	63.0121		181.308	78.6746
124.382	63.0035		181.499	78.7121
124.217	62.8956		181.707	78.8044
124.037	62.8396		181.873	78.8465
123.873	62.85		182.046	78.8563
123.712	62.7773		182.227	78.892
123.528	62.7658		182.415	78.9636
123.345	62.6943		182.618	79.0438
123.165	62.6666		182.806	79.0991
122.95	62.5922		182.981	79.117
122.774	62.5177		183.147	79.192
122.597	62.4208		183.333	79.2595
122.41	62.351		183.514	79.2866
122.25	62.336		183.687	79.3114
122.06	62.272		183.874	79.3478
121.881	62.2293		184.053	79.4395
121.688	62.1543		184.253	79.4655
121.483	62.1232		184.432	79.541
121.295	62.0626		184.606	79.5843
121.113	62.0164		184.797	79.6281
120.934	61.9547		184.973	79.6547
120.73	61.8711		185.182	79.7821
120.565	61.8001		185.344	79.7648
120.38	61.7707		185.535	79.796
120.177	61.7032		185.738	79.8987
119.979	61.6617		185.95	79.9316
119.788	61.5999		186.133	79.9731
119.617	61.5203		186.311	79.9956
119.439	61.4955		186.493	80.0758
119.267	61.42		186.666	80.1479
119.101	61.3998		186.853	80.1571
118.92	61.3623		187.017	80.2696
118.741	61.2636		187.205	80.2909
118.524	61.2227		187.411	80.3429
118.333	61.1558		187.591	80.389
118.153	61.1206		187.765	80.4363
117.941	61.015		187.985	80.5015
117.76	60.9804		188.17	80.5286
117.578	60.9279		188.369	80.614
117.408	60.921		188.553	80.6336
117.224	60.8414		188.728	80.6699
117.04	60.8021		188.918	80.7617
116.859	60.7571		189.093	80.7894
116.669	60.681		189.275	80.8747
116.47	60.5922		189.485	80.9365
116.305	60.5697		189.918	81.0149
116.124	60.4727		190.088	81.0449
115.946	60.4174		190.264	81.098
115.764	60.3931		190.473	81.1441
115.591	60.3251		190.654	81.2849
115.407	60.2737		190.829	81.2774
115.216	60.2703		191.007	81.3472
115.048	60.1739		191.164	81.3766
114.869	60.0886		191.35	81.4395
114.683	60.043		191.537	81.4695
114.516	60.0395		191.716	81.5474
114.337	59.9351		191.907	81.612
114.156	59.9092		192.077	81.6039
113.979	59.8359		192.276	81.6483
113.801	59.7788		192.457	81.7123
113.62	59.777		192.637	81.7948
113.439	59.6824		192.818	81.8548
113.245	59.6449		192.999	81.856
113.07	59.5671		193.179	81.8958
112.89	59.5359		193.353	81.984
112.664	59.4448		193.533	81.9967
112.467	59.4009		193.712	82.1075
112.281	59.3479		193.899	82.1173
112.101	59.2631		194.093	82.1473
111.935	59.2123		194.304	82.205
111.74	59.1961		194.519	82.2621
111.569	59.1321		194.683	82.3319
111.396	59.0814		194.862	82.4052
111.229	59.026		195.045	82.4167
111.052	58.9735		195.26	82.4934
110.873	58.9019		195.463	82.5834
110.692	58.8564		195.637	82.5805
110.528	58.7993		195.84	82.6174
110.348	58.7866		196.023	82.6451
110.185	58.6943		196.192	82.7219
109.992	58.6268		196.369	82.7507
109.815	58.5847		196.573	82.8165
109.609	58.5397		196.75	82.862
109.43	58.4837		196.951	82.9428
109.243	58.4168		197.149	82.9745
109.069	58.3683		197.349	83.053
108.881	58.3239		197.552	83.102
108.7	58.2628		197.737	83.1401
108.51	58.2339		197.949	83.1533
108.341	58.1849		198.161	83.2537
108.166	58.1324		198.33	83.3091
107.988	58.0436		198.512	83.327
107.795	57.979		198.68	83.4233
107.629	57.9132		198.866	83.4447
107.447	57.8838		199.04	83.477
107.269	57.8474		199.224	83.5422
107.088	57.7724		199.409	83.5796
106.893	57.7453		199.585	83.6391
106.717	57.6905		199.764	83.661
106.542	57.6455		199.964	83.6991
106.365	57.6103		200.138	83.8104
106.187	57.503		200.329	83.8687
106.006	57.4609		200.505	83.8565
105.826	57.3709		200.69	83.946
105.624	57.319		200.887	84.0036
105.453	57.2925		201.078	84.07
105.263	57.2579		201.257	84.0959
105.047	57.225		201.431	84.145
104.854	57.09		201.634	84.2061
104.647	57.0433		201.812	84.265
104.472	57.0075		201.987	84.2846
104.299	56.9475		202.176	84.355
104.136	56.9631		202.363	84.3671
103.959	56.8518		202.538	84.4219
103.781	56.8073		202.753	84.5205
103.587	56.7577		202.92	84.5574
103.38	56.7312		203.1	84.5551
103.181	56.6643		203.286	84.6474
102.998	56.6003		203.458	84.712
102.823	56.5581		203.627	84.7357
102.643	56.5091		203.809	84.7242
102.45	56.4289		203.999	84.8205
102.289	56.3926		204.181	84.8609
102.116	56.366		204.372	84.9295
101.942	56.283		204.538	85.0051
101.761	56.2189		204.718	85.027
101.584	56.1901		204.902	85.0668
101.4	56.1036		205.091	85.0916
101.235	56.0817		205.309	85.1833
101.052	56.0044		205.484	85.2543
100.876	55.9449		205.658	85.2283
100.687	55.9392		205.851	85.3079
100.522	55.874		206.023	85.372
100.357	55.7857		206.2	85.4204
100.174	55.7725		206.401	85.4689
100.004	55.7038		206.62	85.5058
99.8058	55.6496		206.819	85.5969
99.6308	55.5596		207.006	85.616
99.4382	55.529		207.173	85.65
99.2264	55.4967		207.382	85.7429
99.041	55.4004		207.544	85.7637
98.8642	55.3283		207.717	85.781
98.6885	55.3323		207.894	85.8294
98.4707	55.244		208.077	85.9206
98.2946	55.2192		208.263	85.9194
98.1134	55.1494		208.458	86.0233
97.879	55.0946		208.655	86.0463
97.6801	55.0162		208.829	86.07
97.4743	54.9723		209.003	86.1063
97.2926	54.8737		209.206	86.2332
97.0864	54.8593		209.388	86.2494
96.8972	54.7941		209.576	86.2603
96.733	54.7393		209.76	86.3492
96.5279	54.6505		209.934	86.4138
96.3131	54.576		210.156	86.4622
96.0944	54.5628		210.329	86.5136
95.9118	54.4687		210.509	86.5384
95.7248	54.4324		210.683	86.5834
95.5457	54.3937		210.85	86.6509
95.3622	54.317		211.031	86.689
95.1479	54.2588		211.21	86.7149
94.9625	54.2588		211.38	86.7582
94.7382	54.1618		211.55	86.8182
94.5597	54.0724		211.728	86.877
94.3301	54.0026		211.925	86.9128
94.1638	53.9242		212.122	86.9387
93.9409	53.8203		212.316	86.9745
93.7201	53.7459		212.514	87.0697
93.5095	53.7159		212.708	87.1337
93.2817	53.6115		212.88	87.136
93.0768	53.5509		213.05	87.1799
92.882	53.506		213.241	87.2727
92.6672	53.3819		213.407	87.282
92.4395	53.3127		213.585	87.3812
92.22	53.2562		213.758	87.3806
92.0387	53.1708		213.952	87.4308
91.8536	53.1212		214.144	87.4902
91.6544	53.0341		214.308	87.5323
91.4485	52.9793		214.493	87.5964
91.2405	52.8979		214.676	87.6512
91.065	52.7929		214.881	87.6973
90.8546	52.6672		215.069	87.7435
90.6641	52.6251		215.256	87.7625
90.4901	52.561		215.44	87.8283
90.3177	52.4722		215.625	87.8513
90.1068	52.3026		215.824	87.9702
89.876	52.1584		216.03	87.9546
89.6707	52.02		216.214	88.0036
89.4812	51.9259		216.399	88.0821
89.2722	51.8625		216.597	88.1265
89.0781	51.7396		216.766	88.1784
88.8693	51.679		216.964	88.1963
88.6555	51.574		217.162	88.3117
88.4677	51.4748		217.348	88.3099
88.2642	51.3975		217.511	88.4034
88.069	51.1691		217.695	88.4178
87.8848	50.8951		217.887	88.4778
87.7147	49.7806		218.08	88.5205
87.4977	47.315		218.284	88.5707
87.2812	44.4001		218.487	88.6428
87.1037	42.4838		218.675	88.6918
86.8882	41.1264		218.859	88.7599
86.7046	40.2992		219.031	88.7905
86.541	39.9196		219.202	88.8107
86.3115	39.4506		219.395	88.8678
86.1255	39.1945		219.595	88.8966
85.8967	38.8697		219.775	88.9849
85.6957	38.5934		219.973	88.9572
85.4917	38.3304		220.165	89.087
85.2801	38.1146		220.373	89.0997
85.0848	37.9069		220.56	89.1614
84.8936	37.7472		220.745	89.2225
84.7028	37.5326		220.894	89.2502
84.4997	37.3889		221.073	89.3195
84.3041	37.2545		221.26	89.3183
84.1076	37.1184		221.466	89.3616
83.9412	36.9557		221.637	89.4694
83.7439	36.819		221.846	89.5121
83.558	36.718		222.031	89.4908
83.388	36.6009		222.21	89.59
83.196	36.4221		222.384	89.5906
82.992	36.3304		222.605	89.6385
82.7925	36.1885		222.771	89.676
82.5952	36.061		222.977	89.7804
82.3942	35.9029		223.158	89.7994
82.2263	35.8406		223.332	89.8507
82.0345	35.6929		223.524	89.905
81.818	35.5747		223.721	89.9673
81.609	35.453		223.933	89.9927
81.4326	35.3797		224.149	90.0296
81.2207	35.1991		224.33	90.0769
81.014	35.1103		224.522	90.1369
80.8559	35.0169		224.721	90.2182
80.6673	34.9609		224.901	90.2673
80.4594	34.8651		225.091	90.2897
80.2296	34.7036		225.301	90.3497
80.0123	34.6067		225.5	90.389
79.8064	34.5167		225.683	90.442
79.6179	34.4383		225.861	90.5303
79.4547	34.3488		226.023	90.5822
79.2816	34.2467		226.205	90.5949
79.104	34.1948		226.418	90.6416
78.9229	34.1135		226.594	90.6809
78.748	33.9952		226.768	90.727
78.5685	33.9243		226.948	90.7737
78.4036	33.8522		227.154	90.8141
78.2278	33.7726		227.365	90.8706
78.0412	33.6883		227.566	90.9329
77.8697	33.6318		227.755	90.9641
77.6819	33.4807		227.925	91.0229
77.4942	33.4703		228.105	91.117
77.3068	33.3705		228.316	91.1216
77.1227	33.2822		228.53	91.1931
76.9342	33.1997		228.723	91.2254
76.7482	33.127		228.927	91.3246
76.57	33.0561		229.115	91.3494
76.4018	32.9828		229.312	91.3471
76.2144	32.9344		229.48	91.4671
76.0388	32.8242		229.671	91.4942
75.8624	32.7625		229.843	91.5179
75.6562	32.6604		230.014	91.5715
75.4561	32.5692		230.214	91.6506
75.2584	32.5231		230.369	91.6702
75.101	32.4492		230.541	91.7359
74.9146	32.4054		230.723	91.7544
74.7229	32.3362		230.902	91.7919
74.518	32.256		231.096	91.8767
74.3514	32.2035		231.274	91.913
74.1657	32.1262		231.477	91.9188
73.9867	32.035		231.668	91.9725
73.8089	32.0085		231.875	92.0648
73.5947	31.9076		232.045	92.123
73.4195	31.8285		232.213	92.1305
73.241	31.7691		232.397	92.1824
73.0757	31.7005		232.587	92.2222
72.8888	31.6393		232.794	92.2972
72.7015	31.5782		232.981	92.3059
72.5219	31.5199		233.157	92.3774
72.3246	31.4195		233.37	92.4357
72.1156	31.3278		233.55	92.438
71.9325	31.2655		233.736	92.4634
71.7261	31.1865		233.909	92.5418
71.5482	31.2274		234.076	92.5874
71.3743	31.0873		234.255	92.6249
71.1936	31.0648		234.44	92.6918
70.972	31.0065		234.651	92.7668
70.7873	30.9205		234.822	92.8037
70.6084	30.8721		235.017	92.8181
70.3918	30.7706		235.222	92.8781
70.221	30.7354		235.39	92.9358
70.0144	30.6817		235.563	92.9843
69.804	30.6102		235.754	93.0639
69.6097	30.549		235.966	93.1227
69.3915	30.3916		236.17	93.1279
69.2147	30.4146		236.362	93.1931
69.0362	30.3731		236.54	93.2825
68.8321	30.2969		236.698	93.2341
68.6114	30.207		236.885	93.2883
68.4397	30.192		237.055	93.3264
68.2518	30.1141		237.249	93.4031
68.0805	30.0679		237.432	93.4452
67.8941	30.0449		237.608	93.5052
67.708	29.9543		237.792	93.5704
67.531	29.9612		237.967	93.5986
67.323	29.8256		238.146	93.5911
67.1557	29.7922		238.33	93.6938
66.9601	29.7547		238.513	93.7302
66.7814	29.7091		238.691	93.7457
66.5813	29.5955		238.865	93.7636
66.4039	29.6209		239.033	93.8455
66.2192	29.5286		239.211	93.8853
66.0017	29.4611		239.409	93.9326
65.8119	29.3965		239.594	93.9753
65.634	29.3618		239.788	93.999
65.433	29.3111		239.99	94.0463
65.2438	29.277		240.179	94.1207
65.0637	29.2055		240.357	94.149
64.8833	29.1744		240.537	94.2424
64.7261	29.1248		240.705	94.2493
64.5458	29.078		240.873	94.3007
64.3539	29.0261		241.078	94.3953
64.1855	28.9811		241.257	94.4068
64.0026	28.928		241.439	94.4755
63.8211	28.8715		241.616	94.4737
63.6222	28.8294		241.779	94.5453
63.4412	28.7579		241.967	94.5908
63.2491	28.7573		242.159	94.6047
63.0443	28.7256		242.325	94.6624
62.878	28.6413		242.495	94.6895
62.6872	28.5715		242.672	94.7708
62.4588	28.4914		242.84	94.7795
62.2585	28.4735		243.019	94.8637
62.0853	28.455		243.201	94.8562
61.8977	28.3846		243.377	94.8649
61.6998	28.335		243.565	94.9698
61.5116	28.2756		243.766	95.0079
61.3271	28.2347		243.948	95.0183
61.1594	28.2277		244.123	95.0812
60.9857	28.1441		244.303	95.132
60.7927	28.1066		244.484	95.1914
60.5999	28.0881		244.658	95.2479
60.4109	28.0437		244.875	95.3079
60.1825	27.982		245.063	95.3719
60.0252	27.9289		245.241	95.3494
59.8621	27.9122		245.439	95.4094
59.6766	27.8412		245.623	95.4723
59.4854	27.7789		245.799	95.5156
59.291	27.7524		245.981	95.5456
59.0839	27.7086		246.168	95.5594
58.8826	27.6497		246.355	95.6459
58.706	27.6463		246.535	95.6684
58.5238	27.5666		246.718	95.6794
58.3319	27.5661		246.914	95.7815
58.1388	27.5165		247.111	95.8484
57.9347	27.468		247.279	95.8386
57.7523	27.408		247.454	95.9136
57.5735	27.3521		247.615	95.969
57.4202	27.3486		247.791	96.0053
57.2625	27.3157		247.967	96.0071
57.0464	27.2603		248.158	96.0532
56.8315	27.2448		248.325	96.1478
56.6442	27.1761		248.502	96.1547
56.4715	27.1519		248.687	96.2211
56.2969	27.0902		248.86	96.2609
56.1267	27.1052		249.03	96.2995
55.9392	27.0221		249.215	96.3013
55.7408	26.9817		249.418	96.3699
55.5641	26.9621		249.596	96.4524
55.3712	26.9488		249.783	96.4599
55.1947	26.8981		249.951	96.5158
54.9937	26.8577		250.138	96.5562
54.8225	26.8115		250.319	96.5989
54.6401	26.7844		250.5	96.6231
54.4489	26.7175		250.71	96.7097
54.2649	26.6713		250.879	96.7281
54.0917	26.6725		251.064	96.7737
53.9016	26.6073		251.267	96.817
53.7131	26.5894		251.458	96.8493
53.5388	26.5346		251.68	96.9243
53.3318	26.4902		251.87	96.9918
53.1276	26.4752		252.08	97.0079
52.9699	26.4608		252.254	97.0639
52.7754	26.4285		252.426	97.0875
52.6043	26.3598		252.625	97.1158
52.4207	26.3448		252.827	97.2133
52.2103	26.3206		252.997	97.2208
52.0232	26.2929		253.174	97.2963
51.8431	26.2254		253.362	97.3702
51.629	26.2006		253.543	97.4209
51.4448	26.1631		253.711	97.4204
51.2505	26.1418		253.894	97.4584
51.0781	26.102		254.08	97.4654
50.9033	26.0818		254.309	97.5444
50.7155	26.0339		254.469	97.5871
50.5406	26.0206		254.643	97.654
50.3615	25.9416		254.817	97.665
50.1763	25.8897		255.013	97.7134
49.9958	25.9347		255.23	97.7428
49.7986	25.911		255.447	97.8271
49.6341	25.8493		255.65	97.8974
49.4485	25.8268		255.835	97.9286
49.2385	25.8026		256.014	97.9961
49.022	25.7582		256.191	98.0538
48.8467	25.7063		256.363	98.1149
48.6602	25.652		256.532	98.0815
48.487	25.6988		256.718	98.1726
48.2867	25.6036		256.932	98.2372
48.1105	25.5597		257.119	98.2436
47.9417	25.6255		257.323	98.3036
47.747	25.4882		257.51	98.3659
47.5534	25.5511		257.7	98.4091
47.3736	25.4905		257.887	98.4184
47.1974	25.449		258.065	98.4582
47.0103	25.438		258.255	98.5678
46.8371	25.3919		258.444	98.562
46.6637	25.408		258.62	98.6468
46.462	25.3013		258.789	98.6779
46.3029	25.333		258.964	98.7108
46.1174	25.2626		259.143	98.7547
45.94	25.2736		259.3	98.7939
45.7563	25.2442		259.484	98.8129
45.6007	25.2003		259.657	98.8741
45.4199	25.224		259.833	98.9375
45.2211	25.1859		260.013	98.9779
45.033	25.1334		260.201	99.0073
44.8241	25.0879		260.393	99.0177
44.6445	25.0729		260.609	99.1164
44.4651	25.0152		260.809	99.1677
44.2618	25.0532		261.001	99.2196
44.0455	24.9961		261.166	99.2467
43.8752	24.9754		261.364	99.2923
43.6901	24.9754		261.555	99.3085
43.4839	24.9177		261.732	99.4002
43.271	24.8911		261.925	99.4198
43.0884	24.8894		262.098	99.4596
42.8741	24.8485		262.301	99.4856
42.665	24.7948		262.476	99.575
42.4639	24.8063		262.661	99.6032
42.2726	24.7688		262.857	99.6834
42.0899	24.7331		263.052	99.7175
41.9136	24.6841		263.23	99.7446
41.7499	24.7089		263.417	99.8138
41.5665	24.6858		263.609	99.8553
41.3923	24.7019		263.829	99.8911
41.2382	24.6442		264.009	99.8905
41.0652	24.6091		264.191	99.977
40.8748	24.6183		264.385	100.008
40.7118	24.5964		264.564	100.055
40.5104	24.5381		264.743	100.066
40.2988	24.5196		264.935	100.149
40.1251	24.526		265.134	100.218
39.9376	24.4902		265.289	100.194
39.7542	24.4597		265.464	100.267
39.5781	24.4539		265.64	100.344
39.4042	24.3922		265.808	100.364
39.2161	24.3806		265.987	100.441
39.0302	24.3524		266.188	100.425
38.8508	24.3616		266.369	100.531
38.6408	24.3535		266.564	100.512
38.4726	24.3062		266.779	100.58
38.2782	24.2537		266.958	100.632
38.0914	24.252		267.128	100.658
37.893	24.2474		267.304	100.714
37.7158	24.2693		267.475	100.728
37.5422	24.2208		267.64	100.764
37.3391	24.1574		267.809	100.842
37.1357	24.207		268.005	100.878
36.9617	24.177		268.193	100.921
36.759	24.1262		268.373	100.936
36.5598	24.0749		268.553	100.936
36.3565	24.1095		268.733	101.007
36.1849	24.098		268.898	101.101
35.9915	24.0449		269.059	101.131
35.8054	24.0108		269.243	101.144
35.611	24.0258		269.424	101.242
35.407	24.0207		269.61	101.292
35.2094	23.9895		269.792	101.315
35.0359	23.9826		269.985	101.387
34.8138	23.9359		270.161	101.36
34.632	23.9232		270.329	101.42
34.4307	23.9676		270.525	101.46
34.2387	23.9087		270.718	101.479
34.0627	23.858		270.891	101.573
33.8773	23.8372		271.081	101.598
33.6882	23.8447		271.252	101.644
33.497	23.813		271.447	101.721
33.3037	23.7957		271.634	101.747
33.1007	23.7928		271.816	101.774
32.9146	23.7789		272.019	101.834
32.7409	23.7645		272.188	101.827
32.5586	23.7853		272.371	101.896
32.3831	23.734		272.589	101.98
32.1954	23.7091		272.765	101.983
32.0046	23.6918		272.951	102.066
31.8292	23.697		273.119	102.1
31.6573	23.6988		273.292	102.076
31.4795	23.674		273.479	102.148
31.2794	23.6076		273.682	102.224
31.1012	23.6497		273.864	102.24
30.9094	23.6624		274.077	102.327
30.7366	23.5932		274.26	102.341
30.566	23.6215		274.43	102.391
30.3923	23.5874		274.618	102.399
30.1875	23.577		274.797	102.466
29.9713	23.547		274.984	102.504
29.7976	23.5269		275.154	102.552
29.6074	23.5124		275.331	102.547
29.4342	23.5078		275.499	102.617
29.221	23.4957		275.68	102.66
29.0324	23.4888		275.87	102.711
28.8091	23.4571		276.038	102.781
28.6186	23.4398		276.218	102.826
28.444	23.4617		276.4	102.852
28.2548	23.4473		276.596	102.882
28.0442	23.4288		276.791	102.922
27.8331	23.4005		276.96	102.966
27.6437	23.3959		277.135	103.027
27.4536	23.3665		277.326	103.101
27.2634	23.378		277.499	103.138
27.0897	23.3492		277.678	103.146
26.8776	23.3503		277.856	103.212
26.6653	23.3901		278.044	103.246
26.4746	23.3313		278.238	103.311
26.284	23.3128		278.412	103.33
26.0645	23.344		278.593	103.379
25.8746	23.2875		278.78	103.438
25.7017	23.3232		278.965	103.462
25.5129	23.2955		279.198	103.495
25.2968	23.2459		279.404	103.529
25.1066	23.258		279.577	103.618
24.9455	23.2528		279.756	103.651
24.7727	23.2846		279.924	103.636
24.5874	23.2552		280.099	103.714
24.3897	23.2338		280.284	103.73
24.1795	23.2338		280.467	103.766
23.9839	23.2044		280.645	103.849
23.7768	23.22		280.83	103.907
23.6051	23.1871		281.01	103.977
23.4151	23.1484		281.184	103.932
23.1967	23.1242		281.356	103.992
23.0202	23.1588		281.529	104.048
22.8591	23.1456		281.709	104.083
22.6556	23.1115		281.884	104.123
22.4796	23.1104		282.08	104.177
22.3036	23.1132		282.253	104.188
22.0975	23.1063		282.439	104.256
21.9234	23.0988		282.624	104.276
21.7341	23.0769		282.842	104.305
21.545	23.0827		283.001	104.38
21.3461	23.0706		283.183	104.444
21.147	23.0717		283.354	104.458
20.9508	23.0567		283.501	104.495
20.7299	23.0573		283.677	104.501
20.5327	23.0809		283.875	104.562
20.3338	23.044		284.052	104.62
20.1179	23.0198		284.254	104.629
19.9261	23.0486		284.439	104.71
19.7275	23.0383		284.613	104.784
19.5217	22.9829		284.842	104.785
19.3314	23.0284		285.021	104.85
19.1312	23.0359		285.208	104.902
18.9528	22.9846		285.4	104.943
18.7695	22.9742		285.573	104.95
18.572	22.9563		285.796	105.022
18.3786	22.98		285.994	105.024
18.198	22.9592		286.176	105.078
18.0413	22.9581		286.334	105.15
17.8627	22.9656		286.513	105.147
17.6623	22.9638		286.688	105.223
17.4588	22.9506		286.911	105.286
17.2519	22.9177		287.135	105.322
17.0394	22.9494		287.345	105.355
16.8576	22.8715		287.518	105.368
16.6771	22.9344		287.693	105.453
16.4817	22.9096		287.911	105.483
16.2721	22.9436		288.083	105.547
16.0835	22.9183		288.26	105.614
15.9013	22.9137		288.459	105.61
15.7019	22.8583		288.649	105.652
15.5081	22.8675		288.829	105.687
15.3336	22.9062		289.016	105.776
15.1123	22.901		289.207	105.809
14.9233	22.8906		289.37	105.83
14.7166	22.834		289.567	105.839
14.5181	22.8727		289.781	105.934
14.3046	22.9044		289.948	105.985
14.1273	22.8692		290.142	105.988
13.9482	22.8346		290.306	106.04
13.7754	22.8323		290.485	106.147
13.5814	22.8537		290.676	106.143
13.353	22.8346		290.862	106.174
13.1365	22.8692		291.064	106.212
13.0009	22.8854		291.245	106.225
12.8414	22.8514		291.431	106.303
12.6491	22.8819		291.622	106.342
12.4675	22.8473		291.797	106.374
12.273	22.8588		292.003	106.433
12.0936	22.8387		292.191	106.475
11.8766	22.8519		292.389	106.475
11.6971	22.8583		292.576	106.574
11.5058	22.86		292.766	106.616
11.3049	22.8254		292.96	106.65
11.1083	22.8306		293.14	106.686
10.9335	22.8289		293.289	106.717
10.7667	22.7994		293.461	106.757
10.5536	22.8456		293.638	106.805
10.4223	22.8127		293.826	106.853
10.4941	22.8069		294.039	106.869
10.4008	22.8237		294.261	106.97
10.3235	22.781		294.475	106.988
10.2691	22.8346		294.682	107.046
10.2234	22.8139		294.853	107.085
10.1662	22.7844		295.034	107.101
10.0665	22.841		295.215	107.108
10.0235	22.7775		295.385	107.178
9.97045	22.7833		295.554	107.248
9.9402	22.8127		295.755	107.308
9.8923	22.7827		295.945	107.305
9.7512	22.7654		296.113	107.398
9.3741	22.8052		296.302	107.4
9.15575	22.8317		296.476	107.431
9.12945	22.811		296.647	107.473
9.07615	22.811		296.835	107.539
9.0244	22.8133		297.041	107.634
8.9683	22.7631		297.225	107.661
8.9212	22.7683		297.417	107.686
8.877	22.8087		297.6	107.696
8.8164	22.755		297.792	107.704
8.71805	22.7873		297.967	107.795
8.67565	22.7694		298.146	107.846
8.62145	22.849		298.32	107.858
8.57835	22.8081		298.507	107.923
8.52085	22.7844		298.686	107.947
8.47095	22.8156		298.874	107.949
8.41975	22.8254		299.07	108.046
8.37545	22.811		299.277	108.059
8.3214	22.7839		299.455	108.118
8.26695	22.8144		299.682	108.207
8.2266	22.7804		299.865	108.252
8.1722	22.8237		300.048	108.242
8.1225	22.7839		300.164	108.252
8.0736	22.7931
8.0175	22.7925
7.97525	22.8225
7.926	22.7804
7.87165	22.8104
7.83255	22.811
7.7741	22.8115
7.72715	22.7573
7.6786	22.8006
7.62465	22.8156
7.5671	22.7729
7.46955	22.8115
7.4272	22.7885
7.37155	22.8092
7.3306	22.8219
7.2754	22.8058
7.21705	22.8254
7.11655	22.7694
7.0574	22.7994
6.9722	22.7619
6.91455	22.8006
6.8791	22.8242
6.81575	22.796
6.7835	22.8237
6.7118	22.8283
6.6277	22.8098
6.57035	22.7879
6.52775	22.781
6.46965	22.8017
6.41825	22.7977
6.37045	22.7521
6.32285	22.7758
6.2716	22.7752
6.21655	22.8121
6.16475	22.8144
6.092	22.7689
6.0171	22.7694
5.9624	22.7942
5.87985	22.8669
5.828	22.8473
5.76945	22.7816
5.7226	22.7908
5.67345	22.8225
5.61645	22.7781
5.51875	22.7775
5.47065	22.7844
5.42055	22.7475
5.37415	22.7712
5.3192	22.7954
5.2616	22.8167
5.1742	22.7775
5.12135	22.7764
5.0784	22.7833
5.02375	22.7625
4.96845	22.8219
4.92675	22.7787
4.8705	22.796
4.81995	22.7591
4.7758	22.7689
4.7209	22.7804
4.6787	22.7989
4.62305	22.7833
4.5777	22.8
4.52245	22.789
4.471	22.789
4.41345	22.7948
4.3268	22.7775
4.2667	22.781
4.2095	22.7769
4.1219	22.7833
4.0742	22.7971
4.0259	22.7648
3.9828	22.7914
3.9139	22.7637
3.82155	22.7775
3.76625	22.7948
3.72585	22.7764
3.66965	22.7792
3.631	22.7723
3.57835	22.7106
3.52225	22.8006
3.4738	22.7625
3.4174	22.7642
3.3749	22.7717
3.31835	22.815
3.27795	22.8202
3.209	22.8058
3.1222	22.7694
3.07845	22.7798
3.02285	22.7366
2.9633	22.7729
2.8743	22.7804
2.8094	22.8208
2.72625	22.7412
2.66635	22.7723
2.57355	22.7654
2.51865	22.7735
2.4621	22.755
2.42245	22.8029
2.36245	22.7862
2.279	22.7752
2.21885	22.7458
2.1746	22.7844
2.11835	22.7717
2.07075	22.7487
2.01045	22.785
2.00125	22.7487

## Sheet: Figure 1(d)
Q=(0,0,6)+qS				Q=(0,0,6)+q*
Temperature	Intensity	ErrorBar		Temperature	Intensity	ErrorBar
106	0	None		200	11.9317	9.9058
104	1.72477	0.216832		140	17.95	3.985
102	3.65259	0.185944		120	26.8149	3.5421
94	68.4804	0.603469		110	30.397	1.535
90	8441.94	48.4258		108	32.509	1.4646
88	12536.1	59.0106		106	34.1203	1.6533
				104	33.8506	1.8546
				102	36.2394	1.8679
				94	45.0078	2.5215
				90	0	None

## Sheet: Figure 2(a)
200 K				140 K				120 K				110 K				108 K				106 K				104 K				102 K				94 K				90 K				88 K
(1/3,1/3,6+l)	Intensity	ErrorBar		(1/3,1/3,6+l)	Intensity	ErrorBar		(1/3,1/3,6+l)	Intensity	ErrorBar		(1/3,1/3,6+l)	Intensity	ErrorBar		(1/3,1/3,6+l)	Intensity	ErrorBar		(1/3,1/3,6+l)	Intensity	ErrorBar		(1/3,1/3,6+l)	Intensity	ErrorBar		(1/3,1/3,6+l)	Intensity	ErrorBar		(1/3,1/3,6+l)	Intensity	ErrorBar		(1/3,1/3,6+l)	Intensity	ErrorBar		(1/3,1/3,6+l)	Intensity	ErrorBar
0.2	5	2.2361		0.2	5	2.2361		0.2	3	1.7321		0.2	5	2.2361		0.2	7	2.6458		0.2	4	2		0.2	3.9062	2.7621		0.2	11	3.3166		0.2	8	2.8284		0.2	0	0		0.2	0	0
0.22	3	1.7321		0.22	5	2.2361		0.22	8	2.8284		0.21	4	2		0.21	4	2		0.21	8	2.8284		0.21	9.7656	4.3673		0.21	6	2.4495		0.21	6	2.4495		0.21	0	0		0.21	0	0
0.24	2	1.4142		0.24	4	2		0.24	6	2.4495		0.22	7	2.6458		0.22	9	3		0.22	8	2.8284		0.22	11.7188	4.7842		0.22	2	1.4142		0.22	14	3.7417		0.22	0	0		0.22	0	0
0.26	5	2.2361		0.26	9	3		0.26	6	2.4495		0.23	3	1.7321		0.23	8	2.8284		0.23	7	2.6458		0.23	7.8125	3.9062		0.23	8	2.8284		0.23	14	3.7417		0.23	0	0		0.23	0	0
0.28	4	2		0.28	6	2.4495		0.28	7	2.6458		0.24	7	2.6458		0.24	6	2.4495		0.24	5	2.2361		0.24	3.9062	2.7621		0.24	15	3.873		0.24	19	4.3589		0.24	0	0		0.24	0	0
0.3	8	2.8284		0.3	7	2.6458		0.3	7	2.6458		0.25	5	2.2361		0.25	8	2.8284		0.25	5	2.2361		0.25	11.7188	4.7842		0.25	7	2.6458		0.25	27	5.1962		0.25	111.111	78.5674		0.25	55.5556	55.5556
0.32	6	2.4495		0.32	9	3		0.32	11	3.3166		0.26	4	2		0.26	7	2.6458		0.26	7	2.6458		0.26	3.9062	2.7621		0.26	11	3.3166		0.26	78	8.8318		0.26	0	0		0.26	166.667	96.225
0.34	7	2.6458		0.34	10	3.1623		0.34	9	3		0.27	5	2.2361		0.27	8	2.8284		0.27	13	3.6056		0.27	15.625	5.5243		0.27	16	4		0.27	170	13.0384		0.27	55.5556	55.5556		0.27	166.667	96.225
0.36	12	3.4641		0.36	8	2.8284		0.36	17	4.1231		0.28	6	2.4495		0.28	9	3		0.28	14	3.7417		0.28	23.4375	6.7658		0.28	39	6.245		0.28	441	21		0.28	2166.67	346.944		0.28	1388.89	277.778
0.38	9	3		0.38	18	4.2426		0.38	24	4.899		0.29	11	3.3166		0.29	8	2.8284		0.29	8	2.8284		0.29	33.2031	8.0529		0.29	53	7.2801		0.29	740	27.2029		0.29	59333.3	1815.57		0.29	11555.6	801.234
0.4	12	3.4641		0.4	34	5.831		0.4	44	6.6332		0.3	21	4.5826		0.3	12	3.4641		0.3	15	3.873		0.3	23.4375	6.7658		0.3	50	7.0711		0.3	805	28.3725		0.3	191722	3263.62		0.3	36500	1424
0.42	16	4		0.42	25	5		0.42	51	7.1414		0.31	12	3.4641		0.31	12	3.4641		0.31	23	4.7958		0.31	31.25	7.8125		0.31	49	7		0.31	794	28.178		0.31	171056	3082.71		0.31	50777.8	1679.58
0.44	19	4.3589		0.44	43	6.5574		0.44	77	8.775		0.32	18	4.2426		0.32	22	4.6904		0.32	19	4.3589		0.32	35.1562	8.2864		0.32	57	7.5498		0.32	711	26.6646		0.32	104167	2405.63		0.32	47500	1624.47
0.46	14	3.7417		0.46	42	6.4807		0.46	83	9.1104		0.33	17	4.1231		0.33	28	5.2915		0.33	21	4.5826		0.33	25.3906	7.0421		0.33	57	7.5498		0.33	830	28.8097		0.33	79500	2101.59		0.33	75000	2041.24
0.48	15	3.873		0.48	48	6.9282		0.48	95	9.7468		0.34	22	4.6904		0.34	27	5.1962		0.34	19	4.3589		0.34	33.2031	8.0529		0.34	48	6.9282		0.34	744	27.2764		0.34	71222.2	1989.17		0.34	114000	2516.61
0.5	14	3.7417		0.5	48	6.9282		0.5	106	10.2956		0.35	20	4.4721		0.35	27	5.1962		0.35	36	6		0.35	21.4844	6.4778		0.35	52	7.2111		0.35	743	27.258		0.35	59777.8	1822.36		0.35	162056	3000.51
0.52	15	3.873		0.52	40	6.3246		0.52	71	8.4261		0.36	39	6.245		0.36	31	5.5678		0.36	32	5.6569		0.36	29.2969	7.5644		0.36	65	8.0623		0.36	600	24.4949		0.36	52166.7	1702.39		0.36	270833	3878.96
0.54	17	4.1231		0.54	40	6.3246		0.54	70	8.3666		0.37	42	6.4807		0.37	40	6.3246		0.37	50	7.0711		0.37	62.5	11.0485		0.37	56	7.4833		0.37	353	18.7883		0.37	44277.8	1568.4		0.37	419444	4827.26
0.56	12	3.4641		0.56	32	5.6569		0.56	58	7.6158		0.38	44	6.6332		0.38	56	7.4833		0.38	43	6.5574		0.38	46.875	9.5683		0.38	51	7.1414		0.38	165	12.8452		0.38	8555.56	689.426		0.38	64111.1	1887.25
0.58	16	4		0.58	33	5.7446		0.58	43	6.5574		0.39	46	6.7823		0.39	51	7.1414		0.39	52	7.2111		0.39	64.4531	11.2198		0.39	55	7.4162		0.39	97	9.8489		0.39	166.667	96.225		0.39	166.667	96.225
0.6	9	3		0.6	19	4.3589		0.6	33	5.7446		0.4	39	6.245		0.4	72	8.4853		0.4	70	8.3666		0.4	68.3594	11.5548		0.4	76	8.7178		0.4	103	10.1489		0.4	55.5556	55.5556		0.4	55.5556	55.5556
0.62	8	2.8284		0.62	20	4.4721		0.62	23	4.7958		0.41	63	7.9373		0.41	61	7.8102		0.41	70	8.3666		0.41	56.6406	10.5179		0.41	79	8.8882		0.41	118	10.8628		0.41	0	0		0.41	55.5556	55.5556
0.64	8	2.8284		0.64	11	3.3166		0.64	12	3.4641		0.42	83	9.1104		0.42	99	9.9499		0.42	75	8.6603		0.42	80.0781	12.5061		0.42	105	10.247		0.42	106	10.2956		0.42	0	0		0.42	55.5556	55.5556
0.66	7	2.6458		0.66	9	3		0.66	7	2.6458		0.43	91	9.5394		0.43	92	9.5917		0.43	100	10		0.43	109.375	14.6158		0.43	92	9.5917		0.43	119	10.9087		0.43	0	0		0.43	0	0
0.68	8	2.8284		0.68	11	3.3166		0.68	4	2		0.44	105	10.247		0.44	117	10.8167		0.44	107	10.3441		0.44	103.516	14.219		0.44	117	10.8167		0.44	136	11.6619		0.44	55.5556	55.5556		0.44	0	0
0.7	6	2.4495		0.7	6	2.4495		0.7	4	2		0.45	77	8.775		0.45	114	10.6771		0.45	131	11.4455		0.45	126.953	15.7466		0.45	111	10.5357		0.45	153	12.3693		0.45	55.5556	55.5556		0.45	0	0
0.72	4	2		0.72	4	2		0.72	4	2		0.46	110	10.4881		0.46	116	10.7703		0.46	149	12.2066		0.46	111.328	14.7458		0.46	127	11.2694		0.46	134	11.5758		0.46	0	0		0.46	55.5556	55.5556
0.74	3	1.7321		0.74	6	2.4495		0.74	8	2.8284		0.47	110	10.4881		0.47	124	11.1355		0.47	152	12.3288		0.47	128.906	15.8673		0.47	130	11.4018		0.47	134	11.5758		0.47	55.5556	55.5556		0.47	0	0
0.76	2	1.4142		0.76	3	1.7321		0.76	5	2.2361		0.48	127	11.2694		0.48	142	11.9164		0.48	152	12.3288		0.48	140.625	16.5728		0.48	171	13.0767		0.48	169	13		0.48	0	0		0.48	0	0
0.78	1	1		0.78	7	2.6458		0.78	2	1.4142		0.49	109	10.4403		0.49	126	11.225		0.49	157	12.53		0.49	123.047	15.5024		0.49	137	11.7047		0.49	145	12.0416		0.49	55.5556	55.5556		0.49	0	0
0.8	2	1.4142		0.8	1	1		0.8	4	2		0.5	125	11.1803		0.5	145	12.0416		0.5	161	12.6886		0.5	164.062	17.9007		0.5	142	11.9164		0.5	160	12.6491		0.5	55.5556	55.5556		0.5	0	0
												0.51	111	10.5357		0.51	125	11.1803		0.51	148	12.1655		0.51	126.953	15.7466		0.51	149	12.2066		0.51	187	13.6748		0.51	0	0		0.51	55.5556	55.5556
												0.52	100	10		0.52	131	11.4455		0.52	115	10.7238		0.52	121.094	15.3789		0.52	119	10.9087		0.52	161	12.6886		0.52	55.5556	55.5556		0.52	0	0
												0.53	107	10.3441		0.53	109	10.4403		0.53	138	11.7473		0.53	126.953	15.7466		0.53	132	11.4891		0.53	141	11.8743		0.53	0	0		0.53	55.5556	55.5556
												0.54	88	9.3808		0.54	101	10.0499		0.54	110	10.4881		0.54	97.6562	13.8107		0.54	107	10.3441		0.54	119	10.9087		0.54	0	0		0.54	0	0
												0.55	101	10.0499		0.55	76	8.7178		0.55	109	10.4403		0.55	91.7969	13.39		0.55	119	10.9087		0.55	130	11.4018		0.55	0	0		0.55	55.5556	55.5556
												0.56	78	8.8318		0.56	74	8.6023		0.56	81	9		0.56	89.8438	13.2467		0.56	100	10		0.56	123	11.0905		0.56	55.5556	55.5556		0.56	55.5556	55.5556
												0.57	80	8.9443		0.57	74	8.6023		0.57	89	9.434		0.57	91.7969	13.39		0.57	105	10.247		0.57	107	10.3441		0.57	0	0		0.57	55.5556	55.5556
												0.58	48	6.9282		0.58	64	8		0.58	77	8.775		0.58	70.3125	11.7188		0.58	81	9		0.58	114	10.6771		0.58	55.5556	55.5556		0.58	0	0
												0.59	60	7.746		0.59	58	7.6158		0.59	67	8.1854		0.59	70.3125	11.7188		0.59	60	7.746		0.59	107	10.3441		0.59	55.5556	55.5556		0.59	55.5556	55.5556
												0.6	52	7.2111		0.6	50	7.0711		0.6	56	7.4833		0.6	70.3125	11.7188		0.6	66	8.124		0.6	157	12.53		0.6	166.667	96.225		0.6	55.5556	55.5556
												0.61	42	6.4807		0.61	39	6.245		0.61	34	5.831		0.61	50.7812	9.959		0.61	61	7.8102		0.61	236	15.3623		0.61	555.556	175.682		0.61	388.889	146.986
												0.62	30	5.4772		0.62	26	5.099		0.62	37	6.0828		0.62	31.25	7.8125		0.62	45	6.7082		0.62	363	19.0526		0.62	9555.56	728.604		0.62	2944.44	404.451
												0.63	27	5.1962		0.63	34	5.831		0.63	22	4.6904		0.63	17.5781	5.8594		0.63	56	7.4833		0.63	361	19		0.63	84722.2	2169.51		0.63	11555.6	801.234
												0.64	18	4.2426		0.64	24	4.899		0.64	25	5		0.64	25.3906	7.0421		0.64	30	5.4772		0.64	354	18.8149		0.64	125722	2642.83		0.64	16166.7	947.707
												0.65	28	5.2915		0.65	26	5.099		0.65	15	3.873		0.65	27.3438	7.3079		0.65	31	5.5678		0.65	316	17.7764		0.65	75277.8	2045.02		0.65	23111.1	1133.12
												0.66	14	3.7417		0.66	25	5		0.66	19	4.3589		0.66	29.2969	7.5644		0.66	22	4.6904		0.66	282	16.7929		0.66	26500	1213.35		0.66	22666.7	1122.17
												0.67	9	3		0.67	27	5.1962		0.67	16	4		0.67	9.7656	4.3673		0.67	24	4.899		0.67	295	17.1756		0.67	28000	1247.22		0.67	59611.1	1819.82
												0.68	17	4.1231		0.68	16	4		0.68	17	4.1231		0.68	17.5781	5.8594		0.68	17	4.1231		0.68	300	17.3205		0.68	21333.3	1088.66		0.68	137333	2762.18
												0.69	10	3.1623		0.69	8	2.8284		0.69	10	3.1623		0.69	15.625	5.5243		0.69	19	4.3589		0.69	202	14.2127		0.69	15444.4	926.296		0.69	240833	3657.82
												0.7	14	3.7417		0.7	10	3.1623		0.7	7	2.6458		0.7	5.8594	3.3829		0.7	14	3.7417		0.7	144	12		0.7	14611.1	900.96		0.7	368167	4522.58
												0.71	5	2.2361		0.71	12	3.4641		0.71	9	3		0.71	5.8594	3.3829		0.71	9	3		0.71	35	5.9161		0.71	6444.44	598.352		0.71	214944	3455.63
												0.72	10	3.1623		0.72	8	2.8284		0.72	7	2.6458		0.72	9.7656	4.3673		0.72	6	2.4495		0.72	33	5.7446		0.72	111.111	78.5674		0.72	277.778	124.226
												0.73	13	3.6056		0.73	7	2.6458		0.73	4	2		0.73	9.7656	4.3673		0.73	5	2.2361		0.73	13	3.6056		0.73	0	0		0.73	0	0
												0.74	3	1.7321		0.74	8	2.8284		0.74	5	2.2361		0.74	5.8594	3.3829		0.74	4	2		0.74	7	2.6458		0.74	0	0		0.74	0	0
												0.75	6	2.4495		0.75	6	2.4495		0.75	3	1.7321		0.75	5.8594	3.3829		0.75	7	2.6458		0.75	11	3.3166		0.75	0	0		0.75	55.5556	55.5556
												0.76	5	2.2361		0.76	4	2		0.76	2	1.4142		0.76	3.9062	2.7621		0.76	5	2.2361		0.76	5	2.2361		0.76	0	0		0.76	0	0
												0.77	5	2.2361		0.77	2	1.4142		0.77	1	1		0.77	3.9062	2.7621		0.77	3	1.7321		0.77	2	1.4142		0.77	0	0		0.77	0	0
												0.78	8	2.8284		0.78	3	1.7321		0.78	4	2		0.78	5.8594	3.3829		0.78	2	1.4142		0.78	5	2.2361		0.78	0	0		0.78	0	0
												0.79	5	2.2361		0.79	2	1.4142		0.79	3	1.7321		0.79	0	0		0.79	4	2		0.79	9	3		0.79	0	0		0.79	0	0
												0.8	4	2		0.8	4	2		0.8	3	1.7321		0.8	3.9062	2.7621		0.8	3	1.7321		0.8	7	2.6458		0.8	0	0		0.8	0	0

## Sheet: Figure 2(b)
110K				108K				94K
(1/3+h,1/3+h,6+1/2)	Intensity	ErrorBar		(1/3+h,1/3+h,6+1/2)	Intensity	ErrorBar		(1/3+h,1/3+h,6+1/2)	Intensity	ErrorBar
-0.133333	32	5.65685		-0.133333	26	5.09902		-0.133333	29	5.38516
-0.130833	31	5.56776		-0.130833	33	5.74456		-0.130833	26	5.09902
-0.128333	39	6.245		-0.128333	38	6.16441		-0.128333	40	6.32456
-0.125833	27	5.19615		-0.125833	39	6.245		-0.125833	50	7.07107
-0.123333	30	5.47723		-0.123333	42	6.48074		-0.123333	50	7.07107
-0.120833	47	6.85565		-0.120833	42	6.48074		-0.120833	59	7.68115
-0.118333	43	6.55744		-0.118333	49	7		-0.118333	55	7.4162
-0.115833	37	6.08276		-0.115833	48	6.9282		-0.115833	64	8
-0.113333	47	6.85565		-0.113333	42	6.48074		-0.113333	76	8.7178
-0.110833	57	7.54983		-0.110833	54	7.34847		-0.110833	77	8.77496
-0.108333	51	7.14143		-0.108333	58	7.61577		-0.108333	101	10.0499
-0.105833	66	8.12404		-0.105833	51	7.14143		-0.105833	105	10.247
-0.103333	68	8.24621		-0.103333	70	8.3666		-0.103333	96	9.79796
-0.100833	74	8.60233		-0.100833	75	8.66025		-0.100833	80	8.94427
-0.0983333	70	8.3666		-0.0983333	63	7.93725		-0.0983333	96	9.79796
-0.0958333	81	9		-0.0958333	87	9.32738		-0.0958333	106	10.2956
-0.0933333	78	8.83176		-0.0933333	96	9.79796		-0.0933333	133	11.5326
-0.0908333	101	10.0499		-0.0908333	106	10.2956		-0.0908333	118	10.8628
-0.0883333	88	9.38083		-0.0883333	99	9.94987		-0.0883333	149	12.2066
-0.0858333	108	10.3923		-0.0858333	91	9.53939		-0.0858333	172	13.1149
-0.0833333	111	10.5357		-0.0833333	118	10.8628		-0.0833333	163	12.7671
-0.0808333	123	11.0905		-0.0808333	111	10.5357		-0.0808333	171	13.0767
-0.0783333	114	10.6771		-0.0783333	118	10.8628		-0.0783333	180	13.4164
-0.0758333	141	11.8743		-0.0758333	142	11.9164		-0.0758333	180	13.4164
-0.0733333	136	11.6619		-0.0733333	142	11.9164		-0.0733333	196	14
-0.0708333	135	11.619		-0.0708333	136	11.6619		-0.0708333	162	12.7279
-0.0683333	142	11.9164		-0.0683333	160	12.6491		-0.0683333	215	14.6629
-0.0658333	162	12.7279		-0.0658333	160	12.6491		-0.0658333	187	13.6748
-0.0633333	156	12.49		-0.0633333	159	12.6095		-0.0633333	195	13.9642
-0.0608333	161	12.6886		-0.0608333	169	13		-0.0608333	201	14.1774
-0.0583333	161	12.6886		-0.0583333	145	12.0416		-0.0583333	215	14.6629
-0.0558333	172	13.1149		-0.0558333	152	12.3288		-0.0558333	241	15.5242
-0.0533333	154	12.4097		-0.0533333	167	12.9228		-0.0533333	227	15.0665
-0.0508333	160	12.6491		-0.0508333	174	13.1909		-0.0508333	217	14.7309
-0.0483333	158	12.5698		-0.0483333	169	13		-0.0483333	249	15.7797
-0.0458333	164	12.8062		-0.0458333	176	13.2665		-0.0458333	217	14.7309
-0.0433333	143	11.9583		-0.0433333	190	13.784		-0.0433333	203	14.2478
-0.0408333	152	12.3288		-0.0408333	154	12.4097		-0.0408333	205	14.3178
-0.0383333	156	12.49		-0.0383333	145	12.0416		-0.0383333	182	13.4907
-0.0358333	148	12.1655		-0.0358333	184	13.5647		-0.0358333	184	13.5647
-0.0333333	160	12.6491		-0.0333333	145	12.0416		-0.0333333	196	14
-0.0308333	131	11.4455		-0.0308333	171	13.0767		-0.0308333	180	13.4164
-0.0283333	142	11.9164		-0.0283333	197	14.0357		-0.0283333	184	13.5647
-0.0258333	126	11.225		-0.0258333	161	12.6886		-0.0258333	215	14.6629
-0.0233333	122	11.0454		-0.0233333	158	12.5698		-0.0233333	203	14.2478
-0.0208333	156	12.49		-0.0208333	139	11.7898		-0.0208333	185	13.6015
-0.0183333	133	11.5326		-0.0183333	144	12		-0.0183333	177	13.3041
-0.0158333	129	11.3578		-0.0158333	156	12.49		-0.0158333	209	14.4568
-0.0133333	111	10.5357		-0.0133333	149	12.2066		-0.0133333	179	13.3791
-0.0108333	125	11.1803		-0.0108333	140	11.8322		-0.0108333	184	13.5647
-0.00833333	124	11.1355		-0.00833333	145	12.0416		-0.00833333	224	14.9666
-0.00583333	125	11.1803		-0.00583333	133	11.5326		-0.00583333	178	13.3417
-0.00333333	128	11.3137		-0.00333333	161	12.6886		-0.00333333	194	13.9284
-0.000833333	110	10.4881		-0.000833333	130	11.4018		-0.000833333	152	12.3288
0.00166667	126	11.225		0.00166667	127	11.2694		0.00166667	150	12.2474
0.00416667	116	10.7703		0.00416667	109	10.4403		0.00416667	158	12.5698
0.00666667	109	10.4403		0.00666667	131	11.4455		0.00666667	149	12.2066
0.00916667	93	9.64365		0.00916667	137	11.7047		0.00916667	149	12.2066
0.0116667	112	10.583		0.0116667	115	10.7238		0.0116667	133	11.5326
0.0141667	108	10.3923		0.0141667	100	10		0.0141667	146	12.083
0.0166667	77	8.77496		0.0166667	123	11.0905		0.0166667	136	11.6619
0.0191667	99	9.94987		0.0191667	104	10.198		0.0191667	133	11.5326
0.0216667	107	10.3441		0.0216667	92	9.59166		0.0216667	139	11.7898
0.0241667	91	9.53939		0.0241667	102	10.0995		0.0241667	105	10.247
0.0266667	104	10.198		0.0266667	93	9.64365		0.0266667	128	11.3137
0.0291667	79	8.88819		0.0291667	86	9.27362		0.0291667	97	9.84886
0.0316667	72	8.48528		0.0316667	97	9.84886		0.0316667	103	10.1489
0.0341667	73	8.544		0.0341667	71	8.42615		0.0341667	89	9.43398
0.0366667	82	9.05539		0.0366667	86	9.27362		0.0366667	98	9.89949
0.0391667	64	8		0.0391667	95	9.74679		0.0391667	75	8.66025
0.0416667	80	8.94427		0.0416667	73	8.544		0.0416667	73	8.544
0.0441667	69	8.30662		0.0441667	72	8.48528		0.0441667	67	8.18535
0.0466667	58	7.61577		0.0466667	79	8.88819		0.0466667	60	7.74597
0.0491667	61	7.81025		0.0491667	66	8.12404		0.0491667	45	6.7082
0.0516667	40	6.32456		0.0516667	46	6.78233		0.0516667	43	6.55744
0.0541667	35	5.91608		0.0541667	56	7.48331		0.0541667	30	5.47723
0.0566667	40	6.32456		0.0566667	40	6.32456		0.0566667	28	5.2915
0.0591667	30	5.47723		0.0591667	30	5.47723		0.0591667	19	4.3589
0.0616667	35	5.91608		0.0616667	26	5.09902		0.0616667	19	4.3589
0.0641667	13	3.60555		0.0641667	26	5.09902		0.0641667	17	4.12311
0.0666667	17	4.12311		0.0666667	13	3.60555		0.0666667	11	3.31662
0.0691667	23	4.79583		0.0691667	17	4.12311		0.0691667	15	3.87298
0.0716667	13	3.60555		0.0716667	10	3.16228		0.0716667	6	2.44949
0.0741667	13	3.60555		0.0741667	14	3.74166		0.0741667	4	2
0.0766667	8	2.82843		0.0766667	8	2.82843		0.0766667	8	2.82843
0.0791667	11	3.31662		0.0791667	9	3		0.0791667	2	1.41421
0.0816667	9	3		0.0816667	12	3.4641		0.0816667	5	2.23607
0.0841667	2	1.41421		0.0841667	1	1		0.0841667	7	2.64575
0.0866667	10	3.16228		0.0866667	3	1.73205		0.0866667	3	1.73205
0.0891667	6	2.44949		0.0891667	3	1.73205		0.0891667	3	1.73205
0.0916667	5	2.23607		0.0916667	1	1		0.0916667	3	1.73205
0.0941667	7	2.64575		0.0941667	0	0		0.0941667	2	1.41421
0.0966667	3	1.73205		0.0966667	2	1.41421		0.0966667	1	1
0.0991667	2	1.41421		0.0991667	2	1.41421		0.0991667	1	1
0.101667	3	1.73205		0.101667	5	2.23607		0.101667	2	1.41421
0.104167	1	1		0.104167	3	1.73205		0.104167	0	0
0.106667	2	1.41421		0.106667	1	1		0.106667	2	1.41421
0.109167	1	1		0.109167	3	1.73205		0.109167	0	0
0.111667	3	1.73205		0.111667	0	0		0.111667	0	0
0.114167	3	1.73205		0.114167	1	1		0.114167	0	0
0.116667	1	1		0.116667	0	0		0.116667	1	1

## Sheet: Figure 2(c)
110K				108K				94K
(1/3+h,1/3-h,6+1/2)	Intensity	ErrorBar		(1/3+h,1/3-h,6+1/2)	Intensity	ErrorBar		(1/3+h,1/3-h,6+1/2)	Intensity	ErrorBar
-0.133333	38	6.16441		-0.133333	50	7.07107		-0.133333	54	7.34847
-0.130833	38	6.16441		-0.130833	44	6.63325		-0.130833	40	6.32456
-0.128333	45	6.7082		-0.128333	51	7.14143		-0.128333	49	7
-0.125833	51	7.14143		-0.125833	63	7.93725		-0.125833	56	7.48331
-0.123333	51	7.14143		-0.123333	54	7.34847		-0.123333	49	7
-0.120833	66	8.12404		-0.120833	55	7.4162		-0.120833	79	8.88819
-0.118333	60	7.74597		-0.118333	55	7.4162		-0.118333	71	8.42615
-0.115833	71	8.42615		-0.115833	59	7.68115		-0.115833	79	8.88819
-0.113333	80	8.94427		-0.113333	56	7.48331		-0.113333	79	8.88819
-0.110833	58	7.61577		-0.110833	68	8.24621		-0.110833	83	9.11043
-0.108333	93	9.64365		-0.108333	73	8.544		-0.108333	94	9.69536
-0.105833	86	9.27362		-0.105833	86	9.27362		-0.105833	99	9.94987
-0.103333	85	9.21954		-0.103333	78	8.83176		-0.103333	89	9.43398
-0.100833	77	8.77496		-0.100833	81	9		-0.100833	100	10
-0.0983333	76	8.7178		-0.0983333	88	9.38083		-0.0983333	115	10.7238
-0.0958333	107	10.3441		-0.0958333	99	9.94987		-0.0958333	95	9.74679
-0.0933333	94	9.69536		-0.0933333	96	9.79796		-0.0933333	100	10
-0.0908333	116	10.7703		-0.0908333	88	9.38083		-0.0908333	140	11.8322
-0.0883333	104	10.198		-0.0883333	95	9.74679		-0.0883333	120	10.9545
-0.0858333	115	10.7238		-0.0858333	108	10.3923		-0.0858333	103	10.1489
-0.0833333	99	9.94987		-0.0833333	119	10.9087		-0.0833333	102	10.0995
-0.0808333	103	10.1489		-0.0808333	127	11.2694		-0.0808333	116	10.7703
-0.0783333	114	10.6771		-0.0783333	132	11.4891		-0.0783333	127	11.2694
-0.0758333	107	10.3441		-0.0758333	118	10.8628		-0.0758333	143	11.9583
-0.0733333	111	10.5357		-0.0733333	115	10.7238		-0.0733333	143	11.9583
-0.0708333	109	10.4403		-0.0708333	114	10.6771		-0.0708333	161	12.6886
-0.0683333	114	10.6771		-0.0683333	147	12.1244		-0.0683333	142	11.9164
-0.0658333	113	10.6301		-0.0658333	113	10.6301		-0.0658333	135	11.619
-0.0633333	119	10.9087		-0.0633333	121	11		-0.0633333	143	11.9583
-0.0608333	127	11.2694		-0.0608333	126	11.225		-0.0608333	138	11.7473
-0.0583333	110	10.4881		-0.0583333	120	10.9545		-0.0583333	151	12.2882
-0.0558333	153	12.3693		-0.0558333	121	11		-0.0558333	142	11.9164
-0.0533333	104	10.198		-0.0533333	116	10.7703		-0.0533333	142	11.9164
-0.0508333	106	10.2956		-0.0508333	129	11.3578		-0.0508333	140	11.8322
-0.0483333	105	10.247		-0.0483333	126	11.225		-0.0483333	144	12
-0.0458333	109	10.4403		-0.0458333	140	11.8322		-0.0458333	142	11.9164
-0.0433333	127	11.2694		-0.0433333	111	10.5357		-0.0433333	144	12
-0.0408333	113	10.6301		-0.0408333	125	11.1803		-0.0408333	176	13.2665
-0.0383333	116	10.7703		-0.0383333	122	11.0454		-0.0383333	152	12.3288
-0.0358333	106	10.2956		-0.0358333	115	10.7238		-0.0358333	143	11.9583
-0.0333333	118	10.8628		-0.0333333	128	11.3137		-0.0333333	171	13.0767
-0.0308333	122	11.0454		-0.0308333	111	10.5357		-0.0308333	155	12.4499
-0.0283333	129	11.3578		-0.0283333	114	10.6771		-0.0283333	135	11.619
-0.0258333	138	11.7473		-0.0258333	109	10.4403		-0.0258333	173	13.1529
-0.0233333	116	10.7703		-0.0233333	144	12		-0.0233333	143	11.9583
-0.0208333	121	11		-0.0208333	123	11.0905		-0.0208333	141	11.8743
-0.0183333	125	11.1803		-0.0183333	124	11.1355		-0.0183333	152	12.3288
-0.0158333	96	9.79796		-0.0158333	112	10.583		-0.0158333	180	13.4164
-0.0133333	132	11.4891		-0.0133333	130	11.4018		-0.0133333	152	12.3288
-0.0108333	111	10.5357		-0.0108333	138	11.7473		-0.0108333	155	12.4499
-0.00833333	122	11.0454		-0.00833333	119	10.9087		-0.00833333	142	11.9164
-0.00583333	113	10.6301		-0.00583333	125	11.1803		-0.00583333	160	12.6491
-0.00333333	128	11.3137		-0.00333333	124	11.1355		-0.00333333	153	12.3693
-0.000833333	123	11.0905		-0.000833333	147	12.1244		-0.000833333	146	12.083
0.00166667	111	10.5357		0.00166667	107	10.3441		0.00166667	172	13.1149
0.00416667	122	11.0454		0.00416667	154	12.4097		0.00416667	168	12.9615
0.00666667	118	10.8628		0.00666667	145	12.0416		0.00666667	155	12.4499
0.00916667	117	10.8167		0.00916667	131	11.4455		0.00916667	151	12.2882
0.0116667	129	11.3578		0.0116667	116	10.7703		0.0116667	172	13.1149
0.0141667	130	11.4018		0.0141667	131	11.4455		0.0141667	169	13
0.0166667	115	10.7238		0.0166667	108	10.3923		0.0166667	187	13.6748
0.0191667	127	11.2694		0.0191667	126	11.225		0.0191667	161	12.6886
0.0216667	116	10.7703		0.0216667	126	11.225		0.0216667	145	12.0416
0.0241667	121	11		0.0241667	123	11.0905		0.0241667	137	11.7047
0.0266667	110	10.4881		0.0266667	125	11.1803		0.0266667	172	13.1149
0.0291667	120	10.9545		0.0291667	133	11.5326		0.0291667	149	12.2066
0.0316667	114	10.6771		0.0316667	127	11.2694		0.0316667	154	12.4097
0.0341667	110	10.4881		0.0341667	121	11		0.0341667	168	12.9615
0.0366667	114	10.6771		0.0366667	127	11.2694		0.0366667	146	12.083
0.0391667	108	10.3923		0.0391667	120	10.9545		0.0391667	128	11.3137
0.0416667	115	10.7238		0.0416667	124	11.1355		0.0416667	175	13.2288
0.0441667	115	10.7238		0.0441667	116	10.7703		0.0441667	149	12.2066
0.0466667	121	11		0.0466667	109	10.4403		0.0466667	154	12.4097
0.0491667	103	10.1489		0.0491667	122	11.0454		0.0491667	136	11.6619
0.0516667	115	10.7238		0.0516667	102	10.0995		0.0516667	128	11.3137
0.0541667	101	10.0499		0.0541667	110	10.4881		0.0541667	139	11.7898
0.0566667	116	10.7703		0.0566667	108	10.3923		0.0566667	163	12.7671
0.0591667	107	10.3441		0.0591667	109	10.4403		0.0591667	149	12.2066
0.0616667	127	11.2694		0.0616667	121	11		0.0616667	149	12.2066
0.0641667	95	9.74679		0.0641667	127	11.2694		0.0641667	118	10.8628
0.0666667	126	11.225		0.0666667	126	11.225		0.0666667	143	11.9583
0.0691667	104	10.198		0.0691667	129	11.3578		0.0691667	127	11.2694
0.0716667	120	10.9545		0.0716667	124	11.1355		0.0716667	154	12.4097
0.0741667	97	9.84886		0.0741667	119	10.9087		0.0741667	129	11.3578
0.0766667	106	10.2956		0.0766667	104	10.198		0.0766667	130	11.4018
0.0791667	105	10.247		0.0791667	106	10.2956		0.0791667	116	10.7703
0.0816667	95	9.74679		0.0816667	121	11		0.0816667	121	11
0.0841667	99	9.94987		0.0841667	124	11.1355		0.0841667	139	11.7898
0.0866667	116	10.7703		0.0866667	110	10.4881		0.0866667	125	11.1803
0.0891667	107	10.3441		0.0891667	106	10.2956		0.0891667	134	11.5758
0.0916667	97	9.84886		0.0916667	129	11.3578		0.0916667	121	11
0.0941667	113	10.6301		0.0941667	114	10.6771		0.0941667	121	11
0.0966667	93	9.64365		0.0966667	109	10.4403		0.0966667	96	9.79796
0.0991667	98	9.89949		0.0991667	107	10.3441		0.0991667	113	10.6301
0.101667	91	9.53939		0.101667	84	9.16515		0.101667	122	11.0454
0.104167	87	9.32738		0.104167	97	9.84886		0.104167	111	10.5357
0.106667	80	8.94427		0.106667	94	9.69536		0.106667	105	10.247
0.109167	76	8.7178		0.109167	82	9.05539		0.109167	109	10.4403
0.111667	79	8.88819		0.111667	92	9.59166		0.111667	91	9.53939
0.114167	65	8.06226		0.114167	66	8.12404		0.114167	100	10
0.116667	73	8.544		0.116667	82	9.05539		0.116667	79	8.88819

## Sheet: Figure 2(d)
106K				90K
(1/3,1/3,6+l)	Intensity	ErrorBar		(1/3,1/3,6+l)	Intensity	ErrorBar
0.2	4	2		0.4	80.0781	12.5061
0.21	8	2.82843		0.41	60.5469	10.8745
0.22	8	2.82843		0.42	60.5469	10.8745
0.23	7	2.64575		0.43	72.2656	11.8804
0.24	5	2.23607		0.44	41.0156	8.95034
0.25	5	2.23607		0.45	37.1094	8.51347
0.26	7	2.64575		0.46	33.2031	8.05294
0.27	13	3.60555		0.47	39.0625	8.73464
0.28	14	3.74166		0.48	46.875	9.56832
0.29	8	2.82843		0.49	31.25	7.8125
0.3	15	3.87298		0.5	29.2969	7.56442
0.31	23	4.79583		0.51	21.4844	6.47778
0.32	19	4.3589		0.52	23.4375	6.76582
0.33	21	4.58258		0.53	37.1094	8.51347
0.34	19	4.3589		0.54	29.2969	7.56442
0.35	36	6		0.55	39.0625	8.73464
0.36	32	5.65685		0.56	39.0625	8.73464
0.37	50	7.07107		0.57	41.0156	8.95034
0.38	43	6.55744		0.58	54.6875	10.335
0.39	52	7.2111		0.59	42.9688	9.16097
0.4	70	8.3666		0.6	113.281	14.8746
0.41	70	8.3666
0.42	75	8.66025
0.43	100	10
0.44	107	10.3441
0.45	131	11.4455
0.46	149	12.2066
0.47	152	12.3288
0.48	152	12.3288
0.49	157	12.53
0.5	161	12.6886
0.51	148	12.1655
0.52	115	10.7238
0.53	138	11.7473
0.54	110	10.4881
0.55	109	10.4403
0.56	81	9
0.57	89	9.43398
0.58	77	8.77496
0.59	67	8.18535
0.6	56	7.48331
0.61	34	5.83095
0.62	37	6.08276
0.63	22	4.69042
0.64	25	5
0.65	15	3.87298
0.66	19	4.3589
0.67	16	4
0.68	17	4.12311
0.69	10	3.16228
0.7	7	2.64575
0.71	9	3
0.72	7	2.64575
0.73	4	2
0.74	5	2.23607
0.75	3	1.73205
0.76	2	1.41421
0.77	1	1
0.78	4	2
0.79	3	1.73205
0.8	3	1.73205

## Sheet: Figure 2(e)
Q=(0,0,6)+qS			Q=(0,0,6)+q*
Temperature	FWHM		Temperature	FWHM	ErrorBar
104	0.0908308		200	0.370659	0.204781
102	0.0959126		140	0.226404	0.0483733
94	0.0872186		120	0.174265	0.0261834
90	0.030608		110	0.150909	0.0100173
88	0.0215201		108	0.141677	0.00868201
			106	0.12787	0.00851964
			104	0.142163	0.0104245
			102	0.142574	0.00977152
			94	0.158301	0.011403

## Sheet: Figure 3(a)
200K				140K				120K				110K				105K				100K				95K
Energy	Intensity	ErrorBar		Energy	Intensity	ErrorBar		Energy	Intensity	ErrorBar		Energy	Intensity	ErrorBar		Energy	Intensity	ErrorBar		Energy	Intensity	ErrorBar		Energy	Intensity	ErrorBar
-5	0.0001424	1.69e-05		-5	9.585e-05	1.065e-05		-5	6.993e-05	1.02e-05		-5	7.451e-05	1.054e-05		-5	7.326e-05	1.036e-05		-5	0.0002664	1.98e-05		-5	0.001548	5.501e-05
-4.5	0.0001999	1.097e-05		-4.5	9.807e-05	7.635e-06		-4.5	0.00011	8.107e-06		-4.5	0.0001021	8.725e-06		-4.5	9.188e-05	7.356e-06		-4.5	0.0001657	9.886e-06		-4.5	0.001802	3.638e-05
-4	0.0002978	1.277e-05		-4	0.0001674	1.052e-05		-4	0.0001617	9.823e-06		-4	0.0001388	9.091e-06		-4	0.0001286	8.712e-06		-4	0.0002252	1.214e-05		-4	0.002139	3.735e-05
-3.5	0.0003453	1.519e-05		-3.5	0.0002332	1.178e-05		-3.5	0.0002355	1.25e-05		-3.5	0.0001781	1.084e-05		-3.5	0.0001955	1.132e-05		-3.5	0.0003227	1.38e-05		-3.5	0.002948	4.159e-05
-3	0.0004165	1.583e-05		-3	0.0003283	1.398e-05		-3	0.000313	1.367e-05		-3	0.0002918	1.201e-05		-3	0.0002816	1.229e-05		-3	0.0004831	1.687e-05		-3	0.004117	4.922e-05
-2.5	0.0004262	1.6e-05		-2.5	0.0003981	1.54e-05		-2.5	0.0003817	1.509e-05		-2.5	0.0003921	1.526e-05		-2.5	0.0004018	1.543e-05		-2.5	0.0006504	1.867e-05		-2.5	0.006078	5.977e-05
-2	0.0004116	1.574e-05		-2	0.0004581	1.653e-05		-2	0.0005044	1.656e-05		-2	0.0005074	1.833e-05		-2	0.0005303	1.868e-05		-2	0.00116	2.615e-05		-2	0.00997	7.298e-05
-1.5	0.0003708	1.424e-05		-1.5	0.0004858	1.623e-05		-1.5	0.0005815	1.966e-05		-1.5	0.0005941	1.793e-05		-1.5	0.0006474	1.959e-05		-1.5	0.002201	3.797e-05		-1.5	0.01885	0.0001005
-1	0.0003718	1.495e-05		-1	0.0005648	1.935e-05		-1	0.0007082	1.964e-05		-1	0.000793	2.171e-05		-1	0.0008471	2.138e-05		-1	0.004565	5.192e-05		-1	0.04422	0.0001614
-0.5	0.0004883	1.714e-05		-0.5	0.0006991	2.041e-05		-0.5	0.0009517	2.387e-05		-0.5	0.001151	2.618e-05		-0.5	0.001273	2.749e-05		-0.5	0.008865	7.239e-05		-0.5	0.09346	0.0002343
0	0.000497	1.729e-05		0	0.0007902	2.072e-05		0	0.001048	2.506e-05		0	0.001197	2.664e-05		0	0.001407	2.885e-05		0	0.01216	8.082e-05		0	0.126	0.0002724
0.5	0.0004286	1.607e-05		0.5	0.0006349	1.947e-05		0.5	0.0008444	2.253e-05		0.5	0.001036	2.617e-05		0.5	0.001232	2.575e-05		0.5	0.007513	6.662e-05		0.5	0.09819	0.0002533
1	0.0004059	1.564e-05		1	0.0005576	1.823e-05		1	0.0006939	2.042e-05		1	0.0007578	2.024e-05		1	0.0009006	2.31e-05		1	0.003308	4.219e-05		1	0.05295	0.0001682
1.5	0.0004112	1.576e-05		1.5	0.000552	1.817e-05		1.5	0.0006483	1.976e-05		1.5	0.0006422	1.953e-05		1.5	0.0007636	2.243e-05		1.5	0.002141	3.752e-05		1.5	0.02696	0.0001261
2	0.0004436	1.638e-05		2	0.0005028	1.734e-05		2	0.0006056	1.91e-05		2	0.000583	1.86e-05		2	0.0005953	1.878e-05		2	0.001205	2.671e-05		2	0.01603	9.713e-05
2.5	0.0004943	1.728e-05		2.5	0.0004767	1.69e-05		2.5	0.0004612	1.664e-05		2.5	0.0004648	1.663e-05		2.5	0.0004703	1.591e-05		2.5	0.0007868	2.159e-05		2.5	0.01004	7.34e-05
3	0.000436	1.621e-05		3	0.0003506	1.447e-05		3	0.0003652	1.484e-05		3	0.0003486	1.44e-05		3	0.0003521	1.446e-05		3	0.0005157	1.666e-05		3	0.006703	6.288e-05
3.5	0.0004033	1.558e-05		3.5	0.0003029	1.344e-05		3.5	0.0002638	1.259e-05		3.5	0.0002291	1.168e-05		3.5	0.0002457	1.206e-05		3.5	0.0003744	1.49e-05		3.5	0.004617	5.22e-05
4	0.0003046	1.293e-05		4	0.0001995	1.091e-05		4	0.0001812	1.045e-05		4	0.0001778	1.029e-05		4	0.0001814	1.037e-05		4	0.0002876	1.305e-05		4	0.003266	4.388e-05
4.5	0.0001857	1.058e-05		4.5	0.0001421	9.214e-06		4.5	0.000144	9.333e-06		4.5	0.0001247	8.608e-06		4.5	0.0001244	8.585e-06		4.5	0.000208	1.11e-05		4.5	0.00246	3.815e-05
5	0.0001307	8.873e-06		5	0.000109	8.079e-06		5	0.0001074	8.053e-06		5	9.753e-05	7.616e-06		5	8.699e-05	7.175e-06		5	0.0001706	1.005e-05		5	0.001907	3.359e-05

## Sheet: Figure 3(b)
200K				140K				120K				110K				105K				100K				95K
Energy	Intensity	ErrorBar		Energy	Intensity	ErrorBar		Energy	Intensity	ErrorBar		Energy	Intensity	ErrorBar		Energy	Intensity	ErrorBar		Energy	Intensity	ErrorBar		Energy	Intensity	ErrorBar
-5	9.986e-05	1.229e-05		-5	9.723e-05	1.215e-05		-5	9.879e-05	1.225e-05		-5	0.0001579	1.776e-05		-5	0.0001409	1.453e-05		-5	0.0001515	1.493e-05		-5	0.0001656	1.571e-05
-4.5	0.0001372	9.652e-06		-4.5	0.0001376	9.684e-06		-4.5	0.0001537	1.029e-05		-4.5	0.0001743	1.079e-05		-4.5	0.0001771	1.155e-05		-4.5	0.000198	1.297e-05		-4.5	0.0001993	1.722e-05
-4	0.0002181	1.156e-05		-4	0.0001864	1.069e-05		-4	0.0002019	1.118e-05		-4	0.0002318	1.182e-05		-4	0.0002392	1.268e-05		-4	0.000215	1.078e-05		-4	0.0002508	1.731e-05
-3.5	0.0003285	1.417e-05		-3.5	0.0002664	1.347e-05		-3.5	0.0002927	1.347e-05		-3.5	0.0003368	1.503e-05		-3.5	0.0003492	1.454e-05		-3.5	0.0003594	1.461e-05		-3.5	0.0003567	2.307e-05
-3	0.0005066	1.761e-05		-3	0.0004101	1.513e-05		-3	0.0004538	1.677e-05		-3	0.000473	1.782e-05		-3	0.0004945	1.728e-05		-3	0.0004949	1.714e-05		-3	0.0004845	2.402e-05
-2.5	0.000743	2.135e-05		-2.5	0.0006553	2.114e-05		-2.5	0.0007314	2.127e-05		-2.5	0.0007475	2.125e-05		-2.5	0.0007592	2.14e-05		-2.5	0.0007499	2.225e-05		-2.5	0.0008087	3.101e-05
-2	0.000924	2.38e-05		-2	0.001051	2.423e-05		-2	0.00112	2.633e-05		-2	0.001199	2.564e-05		-2	0.001211	2.713e-05		-2	0.001249	2.729e-05		-2	0.001415	4.117e-05
-1.5	0.001008	2.487e-05		-1.5	0.001471	3.007e-05		-1.5	0.001806	3.35e-05		-1.5	0.002044	3.515e-05		-1.5	0.002021	3.499e-05		-1.5	0.002182	3.295e-05		-1.5	0.002456	5.422e-05
-1	0.001116	2.616e-05		-1	0.002122	3.611e-05		-1	0.002901	4.242e-05		-1	0.003515	4.61e-05		-1	0.003771	4.559e-05		-1	0.004134	5.246e-05		-1	0.004455	7.302e-05
-0.5	0.001154	2.655e-05		-0.5	0.002813	4.163e-05		-0.5	0.004518	5.293e-05		-0.5	0.006005	5.738e-05		-0.5	0.007093	6.563e-05		-0.5	0.007527	6.397e-05		-0.5	0.008528	0.0001011
0	0.001257	2.645e-05		0	0.003265	4.49e-05		0	0.005335	5.752e-05		0	0.007393	6.675e-05		0	0.008685	7.252e-05		0	0.009552	7.557e-05		0	0.01058	0.0001027
0.5	0.001231	2.745e-05		0.5	0.002853	4.191e-05		0.5	0.004454	5.27e-05		0.5	0.00595	5.988e-05		0.5	0.007071	6.536e-05		0.5	0.007442	6.666e-05		0.5	0.007754	9.657e-05
1	0.001214	2.726e-05		1	0.002115	3.607e-05		1	0.002956	4.293e-05		1	0.003694	4.718e-05		1	0.004235	5.058e-05		1	0.004475	5.456e-05		1	0.004503	7.356e-05
1.5	0.001156	2.66e-05		1.5	0.001582	3.123e-05		1.5	0.001906	3.446e-05		1.5	0.002337	3.753e-05		1.5	0.002485	3.871e-05		1.5	0.00261	3.763e-05		1.5	0.002545	5.532e-05
2	0.001026	2.511e-05		2	0.001119	2.502e-05		2	0.001251	2.79e-05		2	0.001473	2.984e-05		2	0.001505	3.014e-05		2	0.001499	2.985e-05		2	0.00151	4.261e-05
2.5	0.0008348	2.265e-05		2.5	0.0007392	2.254e-05		2.5	0.0008043	2.137e-05		2.5	0.0009112	2.348e-05		2.5	0.000964	2.299e-05		2.5	0.0009899	2.425e-05		2.5	0.0009891	3.452e-05
3	0.0005798	1.889e-05		3	0.0004998	1.758e-05		3	0.0004965	1.764e-05		3	0.000624	1.941e-05		3	0.0006189	2.038e-05		3	0.0006565	1.972e-05		3	0.000626	2.745e-05
3.5	0.0004081	1.586e-05		3.5	0.0003199	1.284e-05		3.5	0.0003511	1.416e-05		3.5	0.0003953	1.546e-05		3.5	0.000443	1.562e-05		3.5	0.0004425	1.622e-05		3.5	0.0004465	2.321e-05
4	0.0002701	1.29e-05		4	0.0002386	1.216e-05		4	0.0002288	1.198e-05		4	0.0002825	1.246e-05		4	0.0002912	1.329e-05		4	0.0003149	1.304e-05		4	0.0003185	1.964e-05
4.5	0.000164	9.599e-06		4.5	0.0001582	1.043e-05		4.5	0.0001879	1.139e-05		4.5	0.0002183	1.149e-05		4.5	0.0002182	1.15e-05		4.5	0.0002439	1.203e-05		4.5	0.0002351	1.688e-05
5	0.0001501	9.631e-06		5	0.0001104	7.885e-06		5	0.0001461	9.553e-06		5	0.0001539	9.655e-06		5	0.0001762	1.035e-05		5	0.000174	1.016e-05		5	0.0001841	1.493e-05

## Sheet: Figure 3(c)
Q=(0,0,6)+qS				Q=(0,0,6)+q*
Temperature	E0	ErrorBar		Temperature	E0	ErrorBar
105	2.2147	0.0341655		110	1.2017	0.0408426
110	2.32043	0.0318057		120	1.32308	0.0379678
120	2.50698	0.0342136		140	1.57887	0.0276415
140	2.69629	0.0327161		200	2.18985	0.0246685
200	3.20574	0.0285153

[truncated: 13 more sheets: Figure 3(d), Figure 3(e), Figure 3(f), Supplementary Figure 1, Supplementary Figure 2(a), Supplementary Figure 2(b), Supplementary Figure 2(c), Supplementary Figure 2(d), Supplementary Figure 2(e), Supplementary Figure 2(f), Supplementary Figure 3(a), Supplementary Figure 3(b), Supplementary Figure 3(c)]
